# Supplementary material for: Transposons Acting as Competitive Endogenous RNAs: In-Silico Evidence from Datasets Characterised by L1 Overexpression
Source: Biomedicines. 2022 Dec 17;10(12):3279. doi: 10.3390/biomedicines10123279 (PMC9776036; doi:10.3390/biomedicines10123279)
Supplement: Supplementary file 1 [file biomedicines-10-03279-s001.zip]

Archive with 2 entries (2 files):
- Supplementary_Table_S1.txt
- Supplementary_Table_S2.txt
