# Supplementary material for: Transposons Acting as Competitive Endogenous RNAs: In-Silico Evidence from Datasets Characterised by L1 Overexpression
Source: Biomedicines. 2022 Dec 17;10(12):3279. doi: 10.3390/biomedicines10123279 (PMC9776036; doi:10.3390/biomedicines10123279)
Supplement: Supplementary file 1 [file biomedicines-10-03279-s001.zip › Supplementary_Table_S1.txt]

gene	log2FoldChange	padj	common_TS
ENSG00000000003	-0.369908968759617	0.000126468154099166	74
ENSG00000000005	-3.68834046295543	0.0304398749803309	10
ENSG00000000419	-0.143120025349351	0.407214407115664	9
ENSG00000000457	0.175706673996273	0.528525087462286	260
ENSG00000000460	-0.372877432146954	0.00775228520057697	95
ENSG00000000938	0.558084842366614	NA	50
ENSG00000000971	2.21687843183768	0.5901102060985	30
ENSG00000001036	-0.349442545338631	0.00130049966442759	122
ENSG00000001084	0.429217428969327	0.000185992189894566	139
ENSG00000001167	0.12695592122353	0.368805958423808	174
ENSG00000001460	0.142722631118155	0.909377197248507	136
ENSG00000001461	1.06745715654455	0.036826459973783	414
ENSG00000001497	-0.320685029225762	0.00498900657158111	312
ENSG00000001561	1.30674816382537	0.000118324728595989	140
ENSG00000001617	2.73837284791617	1.40711084558632e-11	59
ENSG00000001626	-1.66199118079692	0.377618466241475	110
ENSG00000001629	0.00736952108113779	0.978783147190866	276
ENSG00000001630	0.437880328306132	0.677375623249431	92
ENSG00000001631	-0.10704137295389	0.552180925162249	101
ENSG00000002016	-0.125034259023557	0.66862824443482	142
ENSG00000002330	-0.352128838351952	0.410152772250332	10
ENSG00000002549	-0.120979222357801	0.516328906805342	52
ENSG00000002586	-0.13576144633704	0.404508478551761	98
ENSG00000002587	-2.15700162221731	1.87981493485075e-12	387
ENSG00000002746	0.97343470339012	0.421333914719024	255
ENSG00000002822	-0.265025482587083	0.294929572255033	10
ENSG00000002834	-0.185241668691382	0.123721597394116	342
ENSG00000002919	0.0390588526476065	0.897487741217597	131
ENSG00000003056	-0.258738355339149	0.0228200135285162	151
ENSG00000003096	-0.0489133396756763	0.882075687229773	41
ENSG00000003137	2.9345080926097	0.156633897641251	179
ENSG00000003147	0.661429759375328	0.0110016801093693	133
ENSG00000003249	-0.895465244478558	0.176915614492497	114
ENSG00000003393	0.23460269232098	0.0740863893850631	214
ENSG00000003400	1.37214803585068	0.52199900014304	356
ENSG00000003402	0.11065797644414	0.538526675327642	1110
ENSG00000003436	-0.0620521139247807	0.821717514305566	154
ENSG00000003509	0.175508636904674	0.32626417802296	83
ENSG00000003756	0.0719236988539343	0.658015321343141	238
ENSG00000003987	1.10745442559257	0.158764652377282	141
ENSG00000003989	0.425260536817797	0.00968095860303746	254
ENSG00000004059	-0.205078678164857	0.321801843837876	16
ENSG00000004139	-0.534359832269818	3.98544286300395e-06	334
ENSG00000004142	-0.332273515970995	0.00395257009492772	77
ENSG00000004399	0.490953078980463	0.0211230420982736	102
ENSG00000004455	-0.37648681429066	0.000120940002513586	259
ENSG00000004468	6.56936461255786	3.92888063668482e-06	332
ENSG00000004478	-0.472390072622326	2.13236049218132e-05	55
ENSG00000004487	-0.220272140272799	0.0472564266603558	12
ENSG00000004534	-0.0560332676666755	0.751288780574604	198
ENSG00000004660	0.345077959160409	0.598794151689134	159
ENSG00000004700	-0.0290229770653599	0.90064205641114	61
ENSG00000004766	-0.0321846439183592	0.918565792053587	220
ENSG00000004776	1.73299351180985	0.288125861649363	96
ENSG00000004777	-0.161684226899678	0.658053940616301	34
ENSG00000004779	-0.56219672843874	0.000119805811860303	45
ENSG00000004799	-0.847997793218216	0.449445687234726	111
ENSG00000004838	0.68473403953038	0.462025842880322	51
ENSG00000004846	0.922409618960372	NA	255
ENSG00000004848	0.509393114249444	0.897487741217597	45
ENSG00000004864	-0.155445385719999	0.256571485651276	78
ENSG00000004866	-0.357170774247587	0.0142601160757065	198
ENSG00000004897	-0.238876044699024	0.0415972789591517	308
ENSG00000004939	-1.00114373268212	NA	130
ENSG00000004948	1.3782197607929	0.03772904780156	163
ENSG00000004961	-0.192150242639671	0.320388018788416	56
ENSG00000004975	0.0980314419065169	0.668803364187598	29
ENSG00000005007	-0.0399618194625939	0.917671069901422	67
ENSG00000005020	0.680985644109234	0.0148564160256662	146
ENSG00000005022	-0.5770198623203	5.14424078098178e-10	16
ENSG00000005059	-0.132128516618442	0.74087103211551	55
ENSG00000005075	-0.42179635654538	0.0121467912816569	37
ENSG00000005100	-0.0280526196165542	0.895521648204511	274
ENSG00000005102	-2.1413697365634	0.116948464901416	99
ENSG00000005108	-0.329869431180052	0.141278202653527	345
ENSG00000005156	-0.0993492316942772	0.539466632679635	80
ENSG00000005175	0.123184282299916	0.456934476520855	7
ENSG00000005187	-1.75304775183408	0.121643205911884	50
ENSG00000005189	-0.353572683889868	0.0794055927265192	122
ENSG00000005194	-0.178251571918584	0.161761412455509	99
ENSG00000005238	0.298374691953014	0.136716027690736	91
ENSG00000005243	-0.0535322145372391	0.957873884787706	70
ENSG00000005249	-0.421069012105857	0.00456896403076542	114
ENSG00000005302	0.209762503246321	0.17077192567546	223
ENSG00000005339	0.171217185781797	0.27416081868128	153
ENSG00000005379	0.185792087661473	0.694463783593666	80
ENSG00000005381	-1.92816245726657	NA	29
ENSG00000005421	1.80413999257486	NA	125
ENSG00000005436	0.6127152285721	3.14320518880186e-05	305
ENSG00000005448	-0.0339591057911335	0.916426691341196	5
ENSG00000005469	1.75696354191246	3.55125736471325e-50	166
ENSG00000005471	1.78861337082848	6.55431481368052e-14	19
ENSG00000005483	0.113115186685692	0.565773553656305	406
ENSG00000005486	0.145533706291351	0.548689730714019	82
ENSG00000005513	-0.635638815338524	0.028107815484541	71
ENSG00000005700	0.247250273292963	0.05636303130669	291
ENSG00000005801	0.159926994050967	0.262429583296648	214
ENSG00000005810	0.481086528848831	6.74093571643526e-05	55
ENSG00000005812	0.202551058809518	0.258734931510338	109
ENSG00000005844	-0.520897292207185	0.917106200008605	173
ENSG00000005882	0.0562207043645425	0.879372367031064	156
ENSG00000005884	2.86536949677479	5.55602247213201e-21	188
ENSG00000005889	0.108399150997047	0.602940104030101	265
ENSG00000005893	-0.44449318306942	8.5660374531536e-05	158
ENSG00000005955	0.00292689213970837	0.991505947243601	166
ENSG00000005961	0.157709618879683	0.875654303574396	42
ENSG00000005981	-0.1754989620106	0.937355074893433	179
ENSG00000006007	-0.0844965875154798	0.626536456578042	225
ENSG00000006015	-0.210668418911334	0.64282795345602	19
ENSG00000006016	3.40426606581277	NA	23
ENSG00000006025	0.152172301493671	0.708443818786315	133
ENSG00000006042	0.220547226065226	0.0450157599407699	202
ENSG00000006047	-0.6896242277746	0.759898593099978	31
ENSG00000006071	0.524596810192669	0.471177975483529	143
ENSG00000006114	-0.0789231286792657	0.66952657187838	245
ENSG00000006118	-0.448980542614995	0.302393079354142	99
ENSG00000006125	-0.179598672953987	0.144422458650041	372
ENSG00000006128	4.93536943236093	0.00383980310041622	26
ENSG00000006194	-0.0066325898494943	0.982462934139342	298
ENSG00000006210	0.137648384439531	0.615115826561756	147
ENSG00000006282	-0.193033155695251	0.527980298012458	153
ENSG00000006283	0.0646257609962793	0.934239568875148	199
ENSG00000006327	0.885526363109336	4.4783514938926e-05	43
ENSG00000006432	0.643395054464813	3.28293216675134e-05	421
ENSG00000006451	-0.202659728277498	0.18725164373729	175
ENSG00000006453	-1.06666378511806	0.390798793581455	97
ENSG00000006459	0.690720876242523	2.71494692197263e-05	389
ENSG00000006468	0.103845667465121	0.590755159099886	284
ENSG00000006530	-0.00895740857157394	0.972677507632458	232
ENSG00000006534	0.268473116737212	0.793559621761523	98
ENSG00000006555	-1.04120220768129	NA	195
ENSG00000006576	-0.166380008202792	0.337955148834181	222
ENSG00000006607	0.0930796887037426	0.667824698989824	346
ENSG00000006625	-0.364887624658826	0.0016892084930498	66
ENSG00000006634	-0.271167244844347	0.0206547592533373	210
ENSG00000006638	2.82627888336823	0.356932547152639	82
ENSG00000006652	0.534253150578421	4.00282219533045e-06	105
ENSG00000006695	0.147951506549103	0.545595186591946	137
ENSG00000006704	-0.317473552463453	0.0293334078982299	60
ENSG00000006712	-0.366353506169341	0.00266879917076693	19
ENSG00000006715	-0.0256261378506587	0.920954226604783	224
ENSG00000006740	0.826571745592105	0.00389213594572496	179
ENSG00000006744	-0.294554243220511	0.00802962025353345	67
ENSG00000006747	5.44588625427301	0.000591633715704297	68
ENSG00000006756	0.118345224193589	0.821536656586989	261
ENSG00000006757	2.85721059509913	3.75360992425223e-06	138
ENSG00000006831	-0.00105269468617768	0.995807664586024	153
ENSG00000006837	-0.354042229582857	0.74645948243853	142
ENSG00000007001	-1.00114373268212	NA	78
ENSG00000007038	0.922409618960372	NA	69
ENSG00000007047	0.115147617868198	0.655057047012923	229
ENSG00000007062	0.273006340827054	0.00974093556542968	130
ENSG00000007080	-0.376666049224421	0.619023786060143	16
ENSG00000007129	0.88745481682604	0.0628529536274891	43
ENSG00000007168	0.0933968550020695	0.517507455248722	191
ENSG00000007171	0.503051348468599	0.863822517541812	50
ENSG00000007174	2.53795002828314	6.61034931787287e-06	65
ENSG00000007202	-0.0850237015739461	0.624276455960053	114
ENSG00000007237	1.09943748754375	0.100202672985486	371
ENSG00000007255	-0.307005956663257	0.741169523977024	13
ENSG00000007312	1.31335397096845	0.622160180402163	25
ENSG00000007314	2.88487574405772	0.348537613844226	166
ENSG00000007341	0.131699759306617	0.541834307182191	204
ENSG00000007350	5.88646703778249	1.05610014189202e-29	41
ENSG00000007372	0.889586992171192	5.46327255734326e-08	241
ENSG00000007376	-0.563500524201778	0.122119427322497	112
ENSG00000007384	0.157949667102839	0.585599868879585	113
ENSG00000007392	-0.392544421352096	0.000119300330601336	137
ENSG00000007402	0.680297377536203	0.00133355147577034	117
ENSG00000007516	0.628998218673707	0.0639803315389812	57
ENSG00000007520	-0.432512516581087	0.151963114401156	32
ENSG00000007541	-0.215689969617374	0.801723178566757	144
ENSG00000007545	0.000802101490726705	0.998128939707874	183
ENSG00000007866	0.382126628330063	0.00152054848623626	114
ENSG00000007923	-0.304652510465078	0.0154442325068385	74
ENSG00000007933	1.80984049767425	NA	58
ENSG00000007944	0.305296944272858	0.500669374857833	71
ENSG00000007968	-0.384217983267667	0.00171180158340455	221
ENSG00000008018	-0.248753303790718	0.0302438863025996	6
ENSG00000008056	-0.951558312082205	0.0924423639414149	75
ENSG00000008083	0.359789808568011	0.000994480801191447	98
ENSG00000008086	1.20394751506032	0.029760221109355	2
ENSG00000008118	1.66862824465326	0.0413387501579726	69
ENSG00000008128	-0.845822372130906	0.509184817287694	89
ENSG00000008130	-0.254174957780181	0.179487868902505	143
ENSG00000008196	-1.47240629202471	7.27628666521825e-42	241
ENSG00000008226	0.78545356515391	0.107342967857618	114
ENSG00000008256	0.157070639322911	0.459864554117653	206
ENSG00000008277	0.0872949885946987	0.753464189190749	465
ENSG00000008282	0.148712453161009	0.345662816281635	74
ENSG00000008283	-0.171151579636612	0.74087103211551	105
ENSG00000008294	-0.00345980554860206	0.990538859449684	272
ENSG00000008300	-0.40003412326858	0.0117316204040772	141
ENSG00000008311	0.244919348270273	0.112418817167375	90
ENSG00000008323	0.331391435099885	0.828645284544736	34
ENSG00000008324	-0.312328000284511	0.0852107630350309	32
ENSG00000008382	-0.174951117329378	0.676614511776067	16
ENSG00000008394	-0.0895648160837338	0.562754825882593	83
ENSG00000008405	0.315345170181061	0.0154484209326507	50
ENSG00000008441	-0.0124015081885563	0.997668039614264	274
ENSG00000008513	0.346836726761649	0.231688218102592	296
ENSG00000008516	-0.147965886455435	0.929496665293141	84
ENSG00000008517	-0.999305180835942	0.83960878874321	23
ENSG00000008710	-0.289805983022278	0.763351984883398	261
ENSG00000008735	-0.0543274956445373	0.911530974455146	193
ENSG00000008838	-0.284464950141653	0.0209534817249503	156
ENSG00000008853	-0.23739929097511	0.196183293610666	201
ENSG00000008869	0.123474077624641	0.528783196305703	33
ENSG00000008952	-0.128356763226478	0.368805958423808	337
ENSG00000008988	-0.235725004285625	0.0339663248938973	120
ENSG00000009307	-0.0854965680429585	0.531578708639336	59
ENSG00000009335	0.0920879912741087	0.524795011524384	122
ENSG00000009413	0.553289308873599	1.7181892394098e-06	666
ENSG00000009694	3.48482165490811	4.12177403893912e-81	270
ENSG00000009709	1.23858916766717	0.783496111116516	254
ENSG00000009724	-3.67145940570032	0.303326483359076	35
ENSG00000009765	2.82311290420877	NA	585
ENSG00000009780	-0.222208343180615	0.451503870070952	123
ENSG00000009790	-0.0393616888048418	NA	41
ENSG00000009830	-0.206682410722515	0.132724147250021	242
ENSG00000009844	-0.15338672081753	0.252720334520075	369
ENSG00000009950	0.0902946652396013	0.980496983992044	95
ENSG00000009954	0.0534846511242683	0.773653496389208	91
ENSG00000010017	0.122677064075069	0.454491355536462	38
ENSG00000010030	1.54995517711404	0.667023172005607	38
ENSG00000010072	-0.0881825686157151	0.764728768799692	148
ENSG00000010165	-0.229025830805502	0.0833557779806086	61
ENSG00000010219	-0.0748084072652463	0.843451732495559	90
ENSG00000010244	0.0596778061322331	0.697687792368794	652
ENSG00000010256	-0.252423909102221	0.0278727182819383	83
ENSG00000010270	-0.110020171054546	0.529523946304281	43
ENSG00000010278	-0.476192637894192	0.76919184198757	32
ENSG00000010282	1.8567632717511	NA	3
ENSG00000010292	-0.0904136263069907	0.544479410498022	253
ENSG00000010295	-0.187492041693255	0.489392377782207	154
ENSG00000010310	0.487700047537571	0.741521331360881	114
ENSG00000010318	0.381740603481132	0.347740120998625	57
ENSG00000010319	0.708951970777705	0.664814198811129	207
ENSG00000010322	0.191396788498941	0.266328334596466	112
ENSG00000010327	-0.0215680406385273	NA	7
ENSG00000010361	-0.483745631680492	0.0215768647583186	79
ENSG00000010379	1.06909162779837	0.741548114126739	75
ENSG00000010404	0.37196853270355	0.00112070360710077	379
ENSG00000010539	0.0715011066669101	0.792907196825366	96
ENSG00000010610	0.216048166579678	0.763676142327191	130
ENSG00000010626	0.502780834692407	0.490345517150298	83
ENSG00000010671	0.684837818471886	0.759898593099978	34
ENSG00000010704	0.69856297275473	0.512254997695159	267
ENSG00000010803	0.0301310734457206	0.898057139274703	69
ENSG00000010810	0.488981273973955	3.45356970248205e-07	69
ENSG00000010818	1.1803293550673	1.05614156218871e-06	77
ENSG00000010932	1.80413999257486	NA	24
ENSG00000011007	-0.0380736855431239	0.844040574183843	174
ENSG00000011009	-0.5563218668712	0.00328511683640415	66
ENSG00000011021	0.156590022881039	0.429295718134033	253
ENSG00000011028	0.61041693488886	0.00203257746783573	75
ENSG00000011105	0.181218353729389	0.345693868387813	203
ENSG00000011114	0.0175336679658453	0.950081614882324	482
ENSG00000011132	-0.215741541463003	0.715860746889525	8
ENSG00000011143	0.10427226189077	0.639737046164195	112
ENSG00000011198	-0.037993655937003	0.931034909248653	60
ENSG00000011201	0.623985215604243	0.49867974151588	213
ENSG00000011243	0.39202253262333	0.000336552408924559	93
ENSG00000011258	0.0544779051019841	0.799046737805201	345
ENSG00000011260	-0.177834531225346	0.215999187531693	42
ENSG00000011275	-0.0130511662583344	0.959988041037883	330
ENSG00000011295	-0.134623916724287	0.462874308724278	189
ENSG00000011304	-0.188504891260687	0.336784304665165	78
ENSG00000011332	-0.723844410308837	0.000141796894858129	93
ENSG00000011347	0.621947630341705	0.474942241086459	335
ENSG00000011376	-0.176296586875315	0.26278106331736	116
ENSG00000011405	0.03170835716582	0.886306212983888	247
ENSG00000011422	0.325053121127483	0.247925079918783	97
ENSG00000011426	-0.390399262789986	0.00039253255794263	91
ENSG00000011451	-0.0499212321173875	0.952835112752822	87
ENSG00000011454	0.176864930191902	0.229672425915705	261
ENSG00000011465	0.42587356211274	0.247320784166341	278
ENSG00000011478	-0.6151429409623	0.0101229750056695	90
ENSG00000011485	-0.2305092882013	0.0907614726250389	65
ENSG00000011523	0.113779445111575	0.478501844314077	324
ENSG00000011566	0.0476593700692932	0.819714410636833	107
ENSG00000011600	0.922409618960372	NA	23
ENSG00000011638	0.217200681688064	0.582700728246793	72
ENSG00000011677	8.61813748862068	7.6820577883136e-11	134
ENSG00000012048	-0.424605047991295	7.4618755891517e-05	459
ENSG00000012061	-0.00689315749454588	0.982462934139342	159
ENSG00000012174	-0.155130166828954	0.433686980400921	309
ENSG00000012211	-0.399727370871476	0.941577416137897	99
ENSG00000012232	-0.181434891069523	0.137105768686226	149
ENSG00000012504	0.83661997792816	NA	96
ENSG00000012660	-0.30493936863414	0.00094959115357258	86
ENSG00000012779	0.922409618960372	NA	32
ENSG00000012817	0.508946866440158	8.26278206932555e-06	35
ENSG00000012822	0.580161703528651	0.000296559004241871	143
ENSG00000012963	-0.301986336626495	0.0137951399933083	181
ENSG00000012983	-0.258706620107321	0.0371925342090268	131
ENSG00000013016	-0.209411577385261	0.464205279104849	236
ENSG00000013275	-0.609496785740871	5.43899338723102e-09	12
ENSG00000013288	0.217508716866049	0.451503870070952	382
ENSG00000013293	-0.662644799951174	0.80491240285569	438
ENSG00000013297	1.63016336340665	0.00300182188840534	119
ENSG00000013306	-0.185906755839287	0.461043853010894	45
ENSG00000013364	-0.232965045668681	0.834902826397391	67
ENSG00000013374	0.0649897633803538	0.750756986321575	145
ENSG00000013375	0.132158904375685	0.416083540467839	331
ENSG00000013392	0.10635629302421	0.777391690925742	187
ENSG00000013441	0.311624357515569	0.0338173929673879	55
ENSG00000013503	0.0717905253178825	0.760074302106945	33
ENSG00000013523	0.240810123306674	0.0985491757051561	141
ENSG00000013561	0.0110390693585908	0.971417185737386	139
ENSG00000013563	-0.701985283026964	0.00850193347068203	84
ENSG00000013573	-0.255478902815382	0.0379664742851537	238
ENSG00000013583	-0.179961396425132	0.484002865293027	128
ENSG00000013588	-0.048320124437136	0.992741400974858	335
ENSG00000013619	1.15873374275389	9.54322746298219e-05	131
ENSG00000013725	-2.55044380453647	0.49129884791495	137
ENSG00000013810	-0.316097331532861	0.0640845591052164	37
ENSG00000014123	0.253324105900842	0.0755145219456893	116
ENSG00000014138	-0.724127381216519	5.33028688833244e-13	211
ENSG00000014164	-0.0344424310675403	0.950959335979155	74
ENSG00000014216	-0.666466479070115	2.05250333051101e-05	44
ENSG00000014641	-0.186431494141861	0.1079051069951	37
ENSG00000014824	-0.0948495611453447	0.537458073843973	312
ENSG00000014914	-0.128134353635806	0.795553332380656	73
ENSG00000014919	-0.262048186038156	0.0489414686250683	169
ENSG00000015133	-0.016094285161066	0.96077346942792	290
ENSG00000015153	0.0743323224520386	0.812000919812445	511
ENSG00000015171	0.0640160725049828	0.719891295496086	130
ENSG00000015285	0.363437696296697	0.912142173589784	17
ENSG00000015413	0.442790853245272	0.897546603282271	15
ENSG00000015475	-1.38889520058331	7.80603840348979e-14	107
ENSG00000015479	0.00401020194682308	0.987105586092734	158
ENSG00000015520	1.80413999257486	NA	96
ENSG00000015532	-0.00218214652529351	0.996469979018841	162
ENSG00000015568	0.800112528863672	0.519400190258529	225
ENSG00000015592	0.0640732685343996	0.977949437569827	113
ENSG00000015676	-0.176212940526785	0.172659972646189	431
ENSG00000016082	2.15288459945219	NA	65
ENSG00000016391	-0.393742511514723	0.142508457680429	303
ENSG00000016490	1.8567632717511	NA	4
ENSG00000016864	-0.279758801137823	0.0289994100260459	36
ENSG00000017260	0.030243268368078	0.895722319887144	164
ENSG00000017373	0.091842032928714	0.866553636920238	297
ENSG00000017483	0.0453116652512717	0.986830183611243	31
ENSG00000017621	-1.61581662755454	0.263064455618908	129
ENSG00000017797	0.0659091220646518	0.733385214750474	125
ENSG00000018189	0.00236138714397562	0.993462955757776	175
ENSG00000018236	0.421405961631422	0.673595242726707	193
ENSG00000018408	0.0549029261126468	0.775866676356219	224
ENSG00000018510	0.173308952880685	0.180096301284571	306
ENSG00000018610	0.0100948264929643	0.977002244054346	98
ENSG00000018625	-1.19887880066256	1.66823743360984e-29	175
ENSG00000018699	-0.37042830032012	0.0182942579941122	62
ENSG00000018869	0.432436916674944	0.111818181001541	77
ENSG00000019102	-0.586822757610395	NA	10
ENSG00000019144	0.333340342811301	0.00833719769908819	182
ENSG00000019169	1.85016114089664	NA	5
ENSG00000019186	2.85050725533945	NA	73
ENSG00000019485	0.329442565683078	0.592567590198662	118
ENSG00000019505	0.987420407731401	0.228026580550179	310
ENSG00000019549	-1.23770311430164	2.50156876409714e-15	66
ENSG00000019582	0.661210715774211	0.332015880444405	106
ENSG00000019991	-0.261351175240578	0.876678584903835	309
ENSG00000019995	0.218274953725019	0.108653374876907	190
ENSG00000020129	-0.369306933789781	0.144383623507729	123
ENSG00000020181	1.45593644423296	0.331449984545622	169
ENSG00000020256	-0.0998272275682349	0.66798443512056	114
ENSG00000020426	0.102989876196765	0.736215697008312	91
ENSG00000020577	0.409910271704559	0.00267411144825718	226
ENSG00000020922	0.0520893584337835	0.843613343765614	39
ENSG00000021300	0.937104117885357	6.83837173926435e-05	71
ENSG00000021355	0.113867608004923	0.837376762467099	91
ENSG00000021461	0.922409618960372	NA	79
ENSG00000021488	-0.368371420396768	0.853972928397723	95
ENSG00000021574	0.112027909170321	0.530615695277419	183
ENSG00000021645	0.708848865443294	0.127678928699278	244
ENSG00000021762	-0.33373645537044	0.393951311902869	164
ENSG00000021776	-0.0352031257527521	0.875360398574472	304
ENSG00000021826	0.83347082657747	1.27983750115557e-06	72
ENSG00000021852	2.40946776099737	NA	11
ENSG00000022267	-0.211819208588467	0.209617696166586	56
ENSG00000022277	-0.382936721346309	0.00261334869269219	51
ENSG00000022556	-1.0323301237948	7.94522948024287e-07	73
ENSG00000022567	-0.577042452417465	0.00552074622398885	259
ENSG00000022840	-0.0157498643338297	0.9415010009487	98
ENSG00000022976	-0.410733997798026	0.0406450541518751	107
ENSG00000023041	-0.168542777180842	0.263064455618908	22
ENSG00000023171	0.559836612889789	0.0489168907457921	320
ENSG00000023191	-0.451406198439971	0.52199900014304	72
ENSG00000023228	-0.0650514304141043	0.71228050199049	587
ENSG00000023287	0.308240046292118	0.0108389817458123	130
ENSG00000023318	-0.0151849295973667	0.946317111883886	207
ENSG00000023330	-0.213422202770443	0.188791138398961	6
ENSG00000023445	1.18640159751818	0.373141344253498	122
ENSG00000023516	0.0724171775882518	0.709123168666902	218
ENSG00000023572	-0.00388152946285081	0.993977300793264	3
ENSG00000023608	0.789377210700356	0.000249430112750001	74
ENSG00000023697	-0.466342116939896	0.000470812690071554	74
ENSG00000023734	-0.534207726251199	1.58084245554105e-08	68
ENSG00000023839	-0.284880655147817	0.639146272853389	88
ENSG00000023892	0.226857948518681	0.876462049443277	26
ENSG00000023902	-0.26870518124212	0.018439115674605	48
ENSG00000023909	0.522200467743561	1.6265211201872e-05	199
ENSG00000024048	0.275770458919552	0.0548775839878047	255
ENSG00000024422	-2.53194483271585	0.30665580118537	121
ENSG00000024526	-0.401343794281978	0.00146508267484627	167
ENSG00000024862	-0.0246346043546381	0.960663485056436	26
ENSG00000025039	0.143113647832959	0.64135922409517	258
ENSG00000025156	0.0611710401813877	0.744586672827304	34
ENSG00000025293	0.111269774125255	0.528410343701149	264
ENSG00000025423	-0.574309685278868	0.260678053744368	18
ENSG00000025434	-0.310380489970115	0.358802448866166	36
ENSG00000025770	-0.153430000730316	0.523919689701511	59
ENSG00000025772	0.123120808241146	0.471663196405071	62
ENSG00000025796	0.101735565459306	0.479478620172802	229
ENSG00000025800	-0.158290714581271	0.27416081868128	395
ENSG00000026025	0.108652447980705	0.369385711366979	66
ENSG00000026036	-0.143645211693141	0.85414112079338	137
ENSG00000026103	1.56988761856777	7.33077160893137e-21	123
ENSG00000026297	-0.400460456841134	0.52985225897862	67
ENSG00000026508	0.603944013087325	0.234989860908818	318
ENSG00000026559	-0.381766492707269	0.372124267851748	67
ENSG00000026652	-0.0813713717146035	0.652509350209015	502
ENSG00000026950	-0.180521444568026	0.49504541395841	138
ENSG00000027001	-0.237538609696631	0.312937638496336	3
ENSG00000027075	2.08579329669139	0.250928353754191	64
ENSG00000027697	0.306586718204517	0.0369060455348096	28
ENSG00000027847	-0.00032713730417994	0.999702354321286	69
ENSG00000027869	3.17767746185276	NA	26
ENSG00000028116	1.61443177865446	4.37497933531156e-09	121
ENSG00000028137	-0.54767153998397	0.113133788813724	123
ENSG00000028203	0.0379741146532693	0.859436453721825	290
ENSG00000028277	0.584282653171606	0.0253363337940787	536
ENSG00000028310	-0.0406687885476059	0.854540674854858	154
ENSG00000028528	-0.140031015662436	0.24462723171954	523
ENSG00000028839	-0.273275877156035	0.0749172044956361	157
ENSG00000029153	1.01270725838105	1.41117573043068e-08	176
ENSG00000029363	-0.228324234789648	0.0326884396819986	324
ENSG00000029364	0.0342056488378189	0.876761394246917	221
ENSG00000029534	0.397431782238248	0.655041664063554	173
ENSG00000029639	-0.0323912887839926	0.940913727096818	19
ENSG00000029725	-0.218196754148853	0.117282561431441	155
ENSG00000029993	-0.128701904164385	0.334252224856976	183
ENSG00000030066	-0.118109983600174	0.419103037655179	162
ENSG00000030110	0.0405313045072284	0.907488025215164	100
ENSG00000030304	2.33601916784145	0.292477579531099	59
ENSG00000030419	0.445296283094661	0.0105859195636226	601
ENSG00000030582	0.300670361094193	0.222575541182556	29
ENSG00000031003	0.261952931849638	0.0480968642535186	98
ENSG00000031081	0.940538972006661	0.00237295397458099	274
ENSG00000031691	-0.356257132897986	0.0154889725564344	44
ENSG00000031698	0.379928388841762	0.000310181019715756	11
ENSG00000031823	-0.278395645008814	0.0781879899424457	176
ENSG00000032219	0.12636724855902	0.488537385318629	139
ENSG00000032389	-0.0538263075936855	0.850077247177839	118
ENSG00000032444	-0.289455277131338	0.414742531355696	27
ENSG00000032742	-0.132194230329919	0.606943705152231	25
ENSG00000033011	-0.110930133535783	0.667286813507267	73
ENSG00000033030	-0.0987056206811395	0.555038889479336	32
ENSG00000033050	-0.161402004605819	0.222849684492838	111
ENSG00000033100	-0.166887114251482	0.488479885948517	28
ENSG00000033122	1.69636136239573	0.000916875077156029	273
ENSG00000033170	0.183767498241922	0.345586216116765	124
ENSG00000033178	0.044016891287207	0.832119394981141	402
ENSG00000033327	0.685490871919838	2.45014079919616e-05	280
ENSG00000033627	0.365612434157632	0.00498596339393396	106
ENSG00000033800	0.0207497787563122	0.934516520217702	97
ENSG00000033867	0.182959397449644	0.209617696166586	322
ENSG00000034053	-0.456433587815309	0.00630884005542352	82
ENSG00000034152	-0.231486781112924	0.450574717489833	124
ENSG00000034239	0.942830191942177	0.246774258618154	186
ENSG00000034510	-0.0248777912326444	0.918063682824322	18
ENSG00000034533	0.613477691087784	0.00719127353851106	62
ENSG00000034677	0.32627605531547	0.0424608843506204	84
ENSG00000034693	-0.0295820504235411	0.9415010009487	43
ENSG00000034713	-0.158842286600856	0.378379838888144	34
ENSG00000035115	0.0638655077930632	0.81493469181945	196
ENSG00000035141	-0.295398351716105	0.0235139461442957	93
ENSG00000035403	0.0530674367995171	0.755323852150854	142
ENSG00000035499	-0.338180153093997	0.00574118605580974	117
ENSG00000035664	-0.87916509173071	3.30488823325986e-05	349
ENSG00000035681	-0.20017104831498	0.264540806891349	50
ENSG00000035687	0.048315088407955	0.833402968916177	48
ENSG00000035862	-0.631685011761507	3.89650323714129e-10	239
ENSG00000035928	-0.114650785947797	0.494881172733482	79
ENSG00000036054	0.11859704840944	0.583266346317598	88
ENSG00000036257	0.00226992750266582	0.992741400974858	282
ENSG00000036448	-0.193341439351223	0.832793510102032	18
ENSG00000036530	-0.176757379067234	0.590608352157497	509
ENSG00000036549	0.252486656405279	0.042905393977543	54
ENSG00000036565	2.43945361308251	NA	71
ENSG00000036672	0.816560687723796	0.231045284207611	88
ENSG00000036828	2.17367723174619	NA	99
ENSG00000037042	-0.183129777304274	0.556225169991577	8
ENSG00000037241	-0.30415340174054	0.0762611566830542	10
ENSG00000037280	-1.63554776209081	9.72141552433763e-13	140
ENSG00000037474	-0.0910683318803317	0.53402753514767	158
ENSG00000037637	-0.0669441630619297	0.751327863605234	209
ENSG00000037749	-0.0445677565968937	0.830677695382851	208
ENSG00000037757	0.170559597067982	0.674532790718029	118
ENSG00000037897	-0.157520432166154	0.532198212928454	95
ENSG00000038002	-0.287388281959457	0.310148939459214	40
ENSG00000038210	-0.0187302788937292	0.948991010441468	105
ENSG00000038219	0.261405775115369	0.0679358415327725	326
ENSG00000038274	-0.0471305553852854	0.802575897234415	144
ENSG00000038295	0.423730077217532	0.622464407033066	383
ENSG00000038358	0.0218262843978989	0.947733512682335	11
ENSG00000038382	0.232390522714277	0.0593725646825311	228
ENSG00000038427	-0.0711739584122421	0.732712715076755	131
ENSG00000038532	-0.0199198249772615	0.952789787403893	305
ENSG00000038945	7.36861832282872	6.17768811271338e-08	268
ENSG00000039068	1.36698988001524	NA	241
ENSG00000039123	-0.00282163445149605	0.990954618940439	256
ENSG00000039139	0.519795740183163	0.538526675327642	74
ENSG00000039319	-0.0432433237743153	0.832119394981141	197
ENSG00000039523	0.153172896256674	0.496468856561682	38
ENSG00000039560	0.382716427430402	0.000178203366020956	193
ENSG00000039600	2.60666197231636	0.000100610240589751	70
ENSG00000039650	0.0251379134067647	0.9415010009487	97
ENSG00000039987	-0.0393613562809292	NA	34
ENSG00000040199	0.0924536497036949	0.642030132291716	297
ENSG00000040275	-0.246907750821961	0.0607791773107036	148
ENSG00000040341	0.00227153215309909	0.993566440881922	313
ENSG00000040487	-0.68799679448684	0.00104812730180931	108
ENSG00000040531	-0.265643608365066	0.22727528152432	84
ENSG00000040608	-1.1893967344636	0.07070406423975	32
ENSG00000040633	-0.298665852656968	0.0227344467422298	34
ENSG00000040731	0.326183917118844	0.198141849583259	76
ENSG00000040933	0.0527210769038091	0.794878447185808	454
ENSG00000041353	0.544883194379056	0.602413345109908	310
ENSG00000041357	-0.276054116272524	0.014317045271882	29
ENSG00000041515	0.541944770831906	0.00920764413987468	103
ENSG00000041802	-0.11245699913826	0.470087171987412	62
ENSG00000041880	-0.400822442828201	0.426425498438319	124
ENSG00000041982	-1.18923368967057	2.41007881746197e-14	41
ENSG00000041988	-0.349536092757566	0.236503694477301	156
ENSG00000042062	-1.49190781109716	0.00138813724190351	73
ENSG00000042088	-0.478532568332274	0.000198889279229381	226
ENSG00000042286	0.905417498778474	0.0796020925222695	187
ENSG00000042317	0.526627535981338	0.0539998683402878	119
ENSG00000042429	0.0215868418010802	0.929496665293141	299
ENSG00000042445	0.662268883371333	1.68671195195507e-05	119
ENSG00000042493	0.0815365741252935	0.972677507632458	12
ENSG00000042753	-0.437067704395526	0.00113617418938903	16
ENSG00000042781	0.304702971174887	0.669488569283808	272
ENSG00000042813	2.8534317624564	NA	15
ENSG00000042832	1.90711069427402	0.261704750675684	305
ENSG00000042980	2.21303138800826	0.0990830639586322	478
ENSG00000043093	-0.109675618307656	0.525912075764443	397
ENSG00000043143	7.63040998462103	4.54396233651116e-102	346
ENSG00000043355	-0.761928626412981	4.75336593528351e-12	64
ENSG00000043462	-0.0393613471976796	NA	145
ENSG00000043514	0.0199879573183682	0.938109915759952	118
ENSG00000044090	-0.110031935043148	0.545068241637574	3
ENSG00000044115	0.0498066865267518	0.749323679656175	234
ENSG00000044446	0.247623255155307	0.233279998742755	51
ENSG00000044459	0.232702151050373	0.164675338270233	314
ENSG00000044524	-1.19750442489989	3.87040681102884e-38	225
ENSG00000044574	-0.144574971854076	0.227326640604108	95
ENSG00000046604	0.764998734928402	0.00016045950961826	137
ENSG00000046647	-0.416998661732762	0.101773711972555	34
ENSG00000046651	-0.00585499067469181	0.986446134973838	28
ENSG00000046653	0.34909982457668	0.000187665017575962	181
ENSG00000046774	10.8038894021055	9.9989968364857e-24	21
ENSG00000046889	-0.309379658911969	0.0174285868397767	380
ENSG00000047056	-0.12980198434534	0.532940832365229	198
ENSG00000047188	0.0235414143864182	0.922044890664493	171
ENSG00000047230	-0.756438363053032	1.05801164609045e-08	120
ENSG00000047249	0.142283282304184	0.404546767622441	81
ENSG00000047315	-0.113542146751232	0.425582223144635	4
ENSG00000047346	0.272128081815437	0.127196766803911	137
ENSG00000047365	1.30778190373164	0.000151024241468784	128
ENSG00000047410	0.0166670597922836	0.944940939634375	147
ENSG00000047457	-1.56395014200856	4.19963824871968e-50	114
ENSG00000047578	0.130116451429957	0.586480801128971	143
ENSG00000047579	-0.286999469246084	0.301979560738539	144
ENSG00000047597	2.31507964168352	0.119958026152953	198
ENSG00000047617	0.401441947025111	0.317817992006296	48
ENSG00000047621	-0.312593014314927	0.0663694044502119	165
ENSG00000047634	-0.524547065147978	0.000177404188764686	88
ENSG00000047644	-0.26173767616165	0.0551244678313226	167
ENSG00000047648	0.542913794094163	0.0566803487655151	189
ENSG00000047662	0.0625318315112784	0.980481864993066	201
ENSG00000047849	0.133749014791141	0.261078819726219	233
ENSG00000047932	0.268394757162108	0.0419946615506441	146
ENSG00000047936	0.922409618960372	NA	30
ENSG00000048028	0.120949490586861	0.463987533972269	238
ENSG00000048052	0.674086290573401	0.000104338376755452	505
ENSG00000048140	-0.0327086378934721	0.911912284095914	151
ENSG00000048162	-0.628311667805614	2.32173996595397e-05	65
ENSG00000048342	-0.113398672852669	0.595358749740769	77
ENSG00000048392	0.873357199979662	1.14302252845246e-17	269
ENSG00000048405	0.275559470551598	0.146762301690108	114
ENSG00000048471	0.120886104377454	0.6688478493454	432
ENSG00000048540	1.69886020951488	0.00400768163440291	208
ENSG00000048544	-0.401228227092457	0.00228174572646149	74
ENSG00000048545	2.19652096500135	0.0919738799377401	45
ENSG00000048649	0.133086627137308	0.397594306956456	371
ENSG00000048707	0.25069713464131	0.14207987994501	192
ENSG00000048740	-0.131261117284252	0.388209583759756	543
ENSG00000048828	-0.0914690011875889	0.555376349408833	170
ENSG00000048991	-0.287725763817918	0.015932338591202	46
ENSG00000049089	0.205765773229117	0.738866264350251	43
ENSG00000049130	0.454119382079855	0.000145984917791244	46
ENSG00000049167	-0.130145914069781	0.577421276552947	99
ENSG00000049192	0.892977111214027	0.00733524160836403	356
ENSG00000049239	-0.623405712964191	4.79647600957755e-05	443
ENSG00000049245	-0.105493869602762	0.565773553656305	110
ENSG00000049246	0.722646883069343	4.4533155560092e-07	123
ENSG00000049249	1.86561981035664	NA	76
ENSG00000049283	2.08508979839707	0.166946097729218	159
ENSG00000049323	-0.158807075832003	0.329205817286064	62
ENSG00000049449	0.089652421733109	0.484908605546139	73
ENSG00000049540	-0.447967196864083	0.506837139062729	126
ENSG00000049541	-0.431383572860487	6.05576384966473e-05	105
ENSG00000049618	0.0895288600685766	0.544720871363581	308
ENSG00000049656	-0.176528488019491	0.247320784166341	27
ENSG00000049759	0.255833058797338	0.0665747809600249	286
ENSG00000049768	0.747872035257553	0.739898931639816	83
ENSG00000049769	-0.751517022073416	0.0162855991990942	53
ENSG00000049860	-0.121755839501956	0.533744875921093	22
ENSG00000049883	0.143484094582744	0.634262649361978	192
ENSG00000050030	-2.04671541488436	NA	395
ENSG00000050130	0.171637243776446	0.220968870528031	36
ENSG00000050165	0.646583043960908	4.55048790084549e-07	93
ENSG00000050327	2.40250635591941	0.534403380271698	30
ENSG00000050344	2.46419866578105	0.0385800911384698	92
ENSG00000050393	0.0322516259992154	0.894896832579938	344
ENSG00000050405	0.0534531383370985	0.810836019921691	154
ENSG00000050426	-0.212450105843469	0.265696657950039	100
ENSG00000050438	0.123030054712257	0.638437705584948	120
ENSG00000050555	-0.241602491138589	0.63695052849847	155
ENSG00000050628	0.922409618960372	NA	437
ENSG00000050730	1.49900191535227	0.626618526042528	83
ENSG00000050748	-0.220392169100574	0.0944555647687675	311
ENSG00000050767	-1.87684900106314	1.0219947101889e-15	82
ENSG00000050820	-0.0226147594576993	0.984488859688729	194
ENSG00000051009	0.3350665261845	0.120551378306346	39
ENSG00000051108	0.545477308479591	3.14861454052153e-05	95
ENSG00000051128	-0.0112734173123432	0.982462934139342	5
ENSG00000051180	-0.536793033107682	7.07763170753105e-05	106
ENSG00000051341	-0.502866059970082	0.000462760739739031	74
ENSG00000051382	0.360792563208398	0.0125374047607422	241
ENSG00000051523	1.38757459659679	0.201373994045451	66
ENSG00000051596	0.0544489950340836	0.885970061202309	139
ENSG00000051620	0.187360445231182	0.523857478746799	633
ENSG00000051825	-0.24573106905296	0.0614044523516648	390
ENSG00000052126	0.275068239779715	0.0242170949072973	326
ENSG00000052344	-0.0755820752659786	NA	38
ENSG00000052723	-0.0331095042900861	0.876328163539741	315
ENSG00000052749	-0.00408221620628217	0.991190206446846	26
ENSG00000052795	-0.0250210553567857	0.92305246428314	219
ENSG00000052802	-0.55129319900906	2.54578403235823e-07	88
ENSG00000052841	0.308216340632701	0.00771821083006224	136
ENSG00000052850	0.814018025974997	0.773895654959716	298
ENSG00000053108	4.16076721322066	9.24401684487034e-05	186
ENSG00000053254	0.519664352874215	1.73063176085643e-06	389
ENSG00000053371	-0.214161511736824	0.309331498101169	37
ENSG00000053372	-0.219847471166524	0.0798731158382408	82
ENSG00000053438	4.9182622961229	2.29350424216572e-206	60
ENSG00000053501	-0.0632249009821877	0.902745111680488	132
ENSG00000053524	4.11560757466649	0.00905652318312229	167
ENSG00000053702	0.836814419078943	NA	128
ENSG00000053747	3.25888186111275	0.031431623096631	95
ENSG00000053770	0.177847415687924	0.247320784166341	112
ENSG00000053900	-0.204981064828407	0.242985962291002	28
ENSG00000054116	-0.504658871062921	0.000527291815487231	46
ENSG00000054118	0.0804351048644206	0.563513486936777	63
ENSG00000054148	0.124874719028778	0.659422572971764	9
ENSG00000054219	2.30688004553032	0.398546314912373	98
ENSG00000054267	0.26481186913116	0.0485869069507768	239
ENSG00000054277	-0.532651543478639	0.000141796894858129	63
ENSG00000054282	-0.0281809922753107	0.948991010441468	100
ENSG00000054356	3.01996666734113	0.00479395142018966	64
ENSG00000054392	0.280289716525324	0.262895274181383	135
ENSG00000054523	0.346992653926427	0.00183002745356293	450
ENSG00000054598	1.10951760782015	0.0975506253942774	106
ENSG00000054611	-0.125947486110561	0.712682257580715	169
ENSG00000054654	-0.132110731537702	0.496922742668399	199
ENSG00000054690	0.80806002502526	2.45643637832196e-09	219
ENSG00000054793	-0.162983623253468	0.329680650902129	245
ENSG00000054938	3.63304937610745	0.247320784166341	68
ENSG00000054965	0.00244613139174757	0.992741400974858	421
ENSG00000054967	-0.258067009630921	0.342874184523488	132
ENSG00000054983	1.00314050418841	4.55448581552454e-12	246
ENSG00000055044	-0.232342976606971	0.0413070901550547	30
ENSG00000055070	-0.108833822877605	0.451358759638004	244
ENSG00000055118	0.766620660661693	0.051761713226158	51
ENSG00000055130	-0.122769716988942	0.370846089187509	16
ENSG00000055147	0.0608501020780499	0.811236597807145	155
ENSG00000055163	0.764441726823892	2.42925699882669e-17	375
ENSG00000055208	0.149539130147131	0.299330670064	151
ENSG00000055211	0.0259602470029834	0.934768955163242	60
ENSG00000055332	-0.454691709516696	5.82406107974184e-05	463
ENSG00000055483	0.011314497002849	0.967308224999653	174
ENSG00000055609	0.34026868753124	0.0154234791933387	975
ENSG00000055732	3.6606354179819	0.1079051069951	213
ENSG00000055813	0.957257692074148	NA	90
ENSG00000055917	0.068859202381631	0.698640713347923	207
ENSG00000055950	-0.409000681941305	0.0307783731210334	173
ENSG00000055955	0.471991046094809	0.851210559909165	29
ENSG00000055957	-1.00114373268212	NA	63
ENSG00000056050	-0.384007416782166	0.00347771628992931	3
ENSG00000056097	0.0265270463487648	0.90261298945635	97
ENSG00000056277	0.227210672322787	0.162204469326324	117
ENSG00000056291	3.53250842355141	0.0117982879871569	74
ENSG00000056487	0.0409740133510386	0.906092469605615	77
ENSG00000056558	1.09525714018242	0.00603724274425626	190
ENSG00000056586	0.215687014077457	0.0723572558228543	544
ENSG00000056661	-0.0808187999361538	0.6931296257632	122
ENSG00000056736	-0.558472757498228	0.0586930048240512	29
ENSG00000056972	0.64263590460248	0.599155321448629	224
ENSG00000056998	0.284999582045707	0.0204995642930773	96
ENSG00000057019	-0.0783672504187606	0.622708866585003	192
ENSG00000057252	-0.0661703671446684	0.75672034310035	239
ENSG00000057294	0.85205036744534	0.0120330152158052	125
ENSG00000057468	1.13624319849227	0.700239507544059	19
ENSG00000057593	-0.16267535142772	0.96001715261407	139
ENSG00000057608	-0.270789399245231	0.00498596339393396	41
ENSG00000057657	5.68580457912422	1.22492188876451e-13	150
ENSG00000057663	0.0184435705452723	0.950596399457973	124
ENSG00000057704	0.545421435708534	0.0183988545199519	222
ENSG00000057757	0.0645164137540463	0.797682189433874	44
ENSG00000057935	0.26645653705668	0.0463994185888073	287
ENSG00000058056	-0.154155122430442	0.311005577291642	325
ENSG00000058063	0.397449279765667	0.00205063629229117	325
ENSG00000058085	1.99991686589232	0.385193188698442	124
ENSG00000058091	0.35850620239159	0.00345490244940487	220
ENSG00000058262	0.0881484587327345	0.565934469947601	123
ENSG00000058272	0.214255576092312	0.116777937260735	139
ENSG00000058335	2.81299359296502	0.0131845787355047	161
ENSG00000058404	0.393940706606373	0.85674425955755	177
ENSG00000058453	0.0536412409207911	0.927780337428483	22
ENSG00000058600	0.14470235465299	0.446647267874382	164
ENSG00000058668	1.01766112207656	1.0319669354655e-13	276
ENSG00000058673	0.078454559468886	0.621545579483962	156
ENSG00000058729	0.0480255141522967	0.870109069012256	147
ENSG00000058799	0.18275744560925	0.320677436112376	33
ENSG00000058804	-0.290551661511754	0.0138638084621729	166
ENSG00000058866	1.27180474681609	0.341192957202074	193
ENSG00000059122	-0.415883830979198	0.192366853170537	151
ENSG00000059145	-0.406779156620117	0.0430077279987455	157
ENSG00000059377	-0.0586723762958093	0.946553945707858	146
ENSG00000059378	1.10045728529664	9.21004021177617e-05	88
ENSG00000059573	-0.277480784095395	0.00845047036018744	42
ENSG00000059588	-0.177987837770741	0.375202552398869	8
ENSG00000059691	-0.144930393819855	0.455758589603292	142
ENSG00000059728	0.793284554315514	1.3131923625563e-05	294
ENSG00000059758	0.186876173449689	0.210209611551254	118
ENSG00000059769	0.0430813564680152	0.907369593539939	151
ENSG00000059804	-0.152973359184004	0.408709609303953	141
ENSG00000059915	0.439241392271549	0.14207987994501	27
ENSG00000060069	-0.327787335233553	0.182698463569449	43
ENSG00000060138	0.407502919505824	0.00107477575079549	52
ENSG00000060140	0.922409618960372	NA	79
ENSG00000060237	0.219652940186497	0.0668800053491191	186
ENSG00000060339	0.0111107867811001	0.95485712077669	254
ENSG00000060491	0.219201668340461	0.544720871363581	19
ENSG00000060642	0.107470904857151	0.783496111116516	56
ENSG00000060656	1.92169637857215	2.2397507024183e-07	83
ENSG00000060688	-0.252643696532239	0.0260885019357802	36
ENSG00000060709	-0.124689091092364	0.95657190597466	258
ENSG00000060718	0.437414050654374	7.96807777514397e-05	115
ENSG00000060749	-0.145463271951866	0.346102121285275	214
ENSG00000060762	-0.317216087823711	0.126787521007332	47
ENSG00000060971	0.0116708637041266	0.974250641910113	103
ENSG00000060982	0.0368694502688252	0.843699576563269	367
ENSG00000061273	0.438388891392455	0.00242871978707747	206
ENSG00000061337	0.138213509703447	0.579358311760936	244
ENSG00000061455	1.5396487453421	0.180394816492308	481
ENSG00000061676	0.00456619165988591	0.986140860051424	1036
ENSG00000061794	-0.320832883635077	0.00956969367719084	103
ENSG00000061918	0.789752152091887	7.93306713898166e-05	55
ENSG00000061936	-0.35983627689706	0.00696136279519769	145
ENSG00000061938	0.0225483266375054	0.965305374866621	150
ENSG00000061987	-0.0117075102254432	0.965171045494356	585
ENSG00000062038	1.79902515281155	8.55487473679228e-12	181
ENSG00000062194	0.0624091993097178	0.728762116360984	80
ENSG00000062282	1.00422954745743	0.0733919890798397	64
ENSG00000062370	0.160152391794356	0.612947735124207	76
ENSG00000062485	-0.188326759935827	0.0986585772448763	183
ENSG00000062524	1.03498243199108	0.791997321350043	25
ENSG00000062582	-0.578262000385419	0.733385214750474	132
ENSG00000062598	0.210591226133537	0.0867489765011287	172
ENSG00000062650	0.0691534754411209	0.710894747314783	121
ENSG00000062716	0.16426875515269	0.249211765446126	98
ENSG00000062725	0.229211186576187	0.0798795642027289	284
ENSG00000062822	-0.280969641781557	0.69781272181653	13
ENSG00000063015	-0.0883691148285974	0.936141664181693	151
ENSG00000063046	0.142918439416109	0.222637588879185	165
ENSG00000063127	-0.033201623024021	0.927723142460516	92
ENSG00000063169	-0.126743012394124	0.754813882143919	37
ENSG00000063176	-0.379709749789348	0.254104637498244	125
ENSG00000063177	-0.313142234798026	0.0234477422124696	35
ENSG00000063180	-0.984762297610857	8.26440388181102e-05	7
ENSG00000063241	-0.86625111235363	0.000320922976475623	25
ENSG00000063244	-0.176922942320973	0.329158481748422	101
ENSG00000063245	-0.402925370093343	0.495403969317958	30
ENSG00000063322	-0.0518595208765645	0.823566030062437	243
ENSG00000063438	-0.638409212560438	0.34781479919795	209
ENSG00000063587	-0.283111259018857	0.102516946352575	338
ENSG00000063601	-0.00953729289198336	0.973119677578011	157
ENSG00000063660	-0.0387705500796248	0.972925602796806	116
ENSG00000063761	-0.313905896298986	0.252767065937574	71
ENSG00000063854	-0.390501887951932	0.0811674888635459	49
ENSG00000063978	0.0992478699447437	0.470383536721662	171
ENSG00000064012	0.303723728817952	0.438967559534479	159
ENSG00000064042	-0.268808906068219	0.00746765329532255	198
ENSG00000064102	-0.0743275950778402	0.744014272498568	31
ENSG00000064115	0.420012992010014	0.000374952265958397	90
ENSG00000064195	0.991588436790694	0.741122058234312	107
ENSG00000064199	0.0945111355339684	0.6841794900284	217
ENSG00000064225	-0.069112559177333	0.919042018334286	187
ENSG00000064270	0.207211048411741	0.883035200182664	30
ENSG00000064300	-0.731809372738038	0.00165256912592552	132
ENSG00000064309	-0.530030449368367	2.42655393754528e-05	392
ENSG00000064313	0.0873308506530154	0.59792656788436	96
ENSG00000064393	0.239307055483034	0.0310620275135137	669
ENSG00000064419	-0.0237919806338956	0.907877932504766	25
ENSG00000064490	0.0403414266278397	0.909651761748831	23
ENSG00000064545	-0.183481300348387	0.703430081307402	102
ENSG00000064547	-1.13610745965509	6.99152908208064e-11	34
ENSG00000064601	-0.155347283459943	0.442776003422042	97
ENSG00000064607	-0.14372952369827	0.329979782255146	375
ENSG00000064651	-0.544942054898295	2.97134784882528e-07	171
ENSG00000064652	0.236718766461246	0.190949741445362	110
ENSG00000064655	-1.4670443392899	0.648980541382207	96
ENSG00000064666	-0.208010384651741	0.115741218929238	84
ENSG00000064687	-0.165591311945633	0.804554777280166	40
ENSG00000064692	1.1215767421723	8.95457627708112e-07	173
ENSG00000064703	-0.327658972704371	0.0125281612631782	98
ENSG00000064726	0.15105070607964	0.301309223637983	152
ENSG00000064763	1.45393633008829	2.84329242209289e-05	154
ENSG00000064787	0.749850250827218	0.81129360141037	435
ENSG00000064886	4.26216267831587	0.094792709734516	24
ENSG00000064932	-0.213513771314224	0.644457916726162	39
ENSG00000064933	-0.234403558333583	0.0990830639586322	208
ENSG00000064961	-0.473264890388746	0.0754966504042493	48
ENSG00000064989	0.197012033034065	0.588561729100295	165
ENSG00000064995	-0.138627442346957	0.370846089187509	49
ENSG00000064999	0.0350615773913864	0.897487741217597	173
ENSG00000065000	0.0419533042563142	0.897487741217597	71
ENSG00000065029	0.254799494587909	0.129684866113107	213
ENSG00000065054	-0.767994709432009	0.292174372613439	96
ENSG00000065057	-1.14787363168852	3.79265525847409e-05	30
ENSG00000065060	0.580531990362336	2.51945860689069e-07	326
ENSG00000065135	-0.111334510194375	0.427108116104603	110
ENSG00000065150	0.00988802853292154	0.957783919355996	172
ENSG00000065154	-0.465235849171251	0.00100996236680792	24
ENSG00000065183	-0.0158356835128494	0.945562325600687	485
ENSG00000065243	0.11452752895415	0.478487332083579	189
ENSG00000065268	-0.477248475669999	0.472084750120025	67
ENSG00000065308	0.190221502527223	0.149371129725363	315
ENSG00000065320	0.186632253991752	0.332985628046767	290
ENSG00000065328	-0.45810856183967	3.37788550257438e-06	93
ENSG00000065357	0.520795883311485	0.0406805679508673	102
ENSG00000065361	-0.517642296841563	0.287771517488464	250
ENSG00000065371	0.922409618960372	NA	99
ENSG00000065413	0.40348904118525	0.151108599945584	169
ENSG00000065427	-0.352236057968452	0.000237810290976272	86
ENSG00000065457	-0.156412575903781	0.471975341519606	158
ENSG00000065485	-0.0755730266281569	0.807726171435165	95
ENSG00000065491	0.226811051038908	0.214881403929752	119
ENSG00000065518	-0.260937605331399	0.0471145355646609	76
ENSG00000065526	0.0326804851358587	0.908165299190658	108
ENSG00000065534	1.60348548325161	7.21140782220435e-55	590
ENSG00000065548	-0.0475617382789654	0.821540296091341	113
ENSG00000065559	-0.0669278223338872	0.736175497905674	227
ENSG00000065600	0.440565320361439	0.00219085569003609	67
ENSG00000065609	1.86677244454628	0.161069358383601	269
ENSG00000065613	-0.266439769888878	0.020121687002516	172
ENSG00000065615	0.210027801810637	0.292477579531099	441
ENSG00000065618	-0.782019827856169	0.0934487181583682	75
ENSG00000065621	1.6998300678261	0.0142438841213365	397
ENSG00000065665	-0.270245884630009	0.04486062577339	107
ENSG00000065675	-0.121847584129894	0.955439135231366	73
ENSG00000065717	-2.73641409402889	0.260771348610218	23
ENSG00000065802	0.209111044248083	0.155618686409341	319
ENSG00000065809	0.241414298159322	0.0633571023836758	185
ENSG00000065833	0.712754785701493	0.000215325679733736	133
ENSG00000065882	-0.313914664436176	0.0118849581351549	268
ENSG00000065883	-0.173679302101255	0.203879655628531	123
ENSG00000065911	0.784876776197483	5.59783628006964e-13	212
ENSG00000065923	0.587710783481399	0.324869844672785	102
ENSG00000065970	-0.222050279081817	0.224347403411581	212
ENSG00000065978	-0.318502650062369	0.000907516048052544	22
ENSG00000065989	0.804039760537292	0.279729182702892	183
ENSG00000066027	0.404341491970653	0.0193148031001872	46
ENSG00000066032	1.77417197957039	5.19559297104859e-39	54
ENSG00000066044	-0.0577207438466953	0.722380832746739	295
ENSG00000066056	1.10059505179747	0.18809945411142	22
ENSG00000066084	0.136441627515794	0.33268943981013	425
ENSG00000066117	0.0345259132836433	0.845941241894506	121
ENSG00000066135	0.225271354860241	0.0621479310287085	58
ENSG00000066136	-0.129591149376822	0.454191860241804	43
ENSG00000066185	0.976876663716799	0.739898931639816	25
ENSG00000066248	0.102448341241657	0.97301041258938	68
ENSG00000066279	-0.367525742468547	0.014317045271882	2
ENSG00000066322	-0.296103393927264	0.132117078804198	46
ENSG00000066379	-0.168400835121587	0.49634874394414	9
ENSG00000066382	1.28433828645423	0.117558489725512	356
ENSG00000066422	0.137256008775526	0.484002865293027	259
ENSG00000066427	0.216714348500499	0.230035041640962	378
ENSG00000066455	-0.188141920241465	0.287780351910861	27
ENSG00000066468	-0.450257637514262	0.00143564920912894	206
ENSG00000066557	-0.213791225109178	0.133994766328835	50
ENSG00000066583	0.103256013557755	0.609689169266111	69
ENSG00000066629	-0.345214970531233	0.00327892449313839	147
ENSG00000066651	-0.0160481025109357	0.953070997411161	122
ENSG00000066654	-0.145930898835285	0.292257715978176	219
ENSG00000066697	-0.0720455247664552	0.790324140649857	15
ENSG00000066735	-0.230235572216369	0.816393320875133	51
ENSG00000066739	0.433879529208019	0.00389760123480693	245
ENSG00000066777	0.407361864103696	0.00020121125304043	197
ENSG00000066813	-0.81512895103186	0.663147720459847	149
ENSG00000066827	0.532070016443415	0.0204864872566521	305
ENSG00000066855	-0.0443667454464732	0.867935249163458	96
ENSG00000066923	2.81491279163714	1.52295492092565e-36	184
ENSG00000066926	0.050311005935245	0.846895122927709	177
ENSG00000066933	0.316495953181085	0.0333423092827844	351
ENSG00000067048	0.10974826123072	0.509484194252025	143
ENSG00000067057	-0.993659906365541	6.51843867844305e-06	30
ENSG00000067064	-0.596620539559028	1.68751260638086e-11	65
ENSG00000067066	1.37123138784916	0.453541793754557	171
ENSG00000067082	-0.182755818997202	0.240864111952961	261
ENSG00000067113	-0.0306598107586948	0.950813586944234	40
ENSG00000067141	0.531497936963706	2.4550515136233e-08	129
ENSG00000067167	0.0816210519465207	0.627087490722292	83
ENSG00000067177	-1.34295652449833	0.000421207120233659	151
ENSG00000067182	-0.00363827315420418	0.991505947243601	122
ENSG00000067191	0.0328880195050049	0.94727904643507	121
ENSG00000067208	0.232140730536068	0.228366058849499	291
ENSG00000067221	-0.207259720891598	0.734201670563154	49
ENSG00000067225	-0.167870791509047	0.106169055245237	104
ENSG00000067248	-0.136314243733981	0.426729725664976	13
ENSG00000067334	-0.374387667185491	0.00101449399124953	119
ENSG00000067365	0.0469714949814529	0.88342720357381	93
ENSG00000067369	0.234495127443917	0.0678596717053822	208
ENSG00000067445	-0.893924110277274	1.23886116281943e-20	24
ENSG00000067533	-0.274960986880059	0.0311694261461099	436
ENSG00000067560	-0.174805189664859	0.118276754240345	83
ENSG00000067596	-0.183607231551287	0.167606573684773	154
ENSG00000067606	-1.08706806507545	0.00365395726802964	42
ENSG00000067646	-0.0842009276319276	0.740680243166221	132
ENSG00000067704	-0.271039855149419	0.0173756953138233	19
ENSG00000067715	0.8455605785856	6.09796163623852e-13	182
ENSG00000067798	1.47254721719553	0.00296165612678284	171
ENSG00000067829	-0.27158388593042	0.102545381568129	38
ENSG00000067836	0.296473906881426	0.320288263374613	85
ENSG00000067840	-0.192374635029312	0.501701369843332	104
ENSG00000067842	-1.00114373268212	NA	197
ENSG00000067900	-0.0322032207767293	0.890248838381684	288
ENSG00000067955	0.0866824969077111	0.644995732335425	133
ENSG00000067992	0.121994731474603	0.784239105477141	61
ENSG00000068001	-0.179491874723952	0.536047465685735	24
ENSG00000068024	-0.478839923453027	0.0032035456546346	252
ENSG00000068028	-0.202725650504801	0.471727951066924	95
ENSG00000068078	-0.300411236543049	0.19309995807008	90
ENSG00000068079	1.96023867411025	0.325310670285685	19
ENSG00000068097	0.00301620164830916	0.991836623897998	202
ENSG00000068120	-0.178906355894416	0.391623449341856	18
ENSG00000068137	0.540946613427336	0.201250991508619	46
ENSG00000068305	0.191190643938868	0.259625928103776	218
ENSG00000068308	-0.562631216132701	0.00014092142856556	58
ENSG00000068323	-0.596575467174551	5.87187606341211e-05	214
ENSG00000068354	-0.772422633598646	0.00726884985339794	135
ENSG00000068366	-0.165628439429506	0.276369528117943	204
ENSG00000068383	-0.239266702852813	0.170586432168364	98
ENSG00000068394	-0.894181177197877	2.99884720914074e-06	16
ENSG00000068400	-0.601351604763037	1.2012685035554e-06	93
ENSG00000068438	-0.741078169263743	4.15478772091295e-06	43
ENSG00000068489	-0.311180658322357	0.018560207074284	139
ENSG00000068615	-0.151781926497296	0.68121612704677	228
ENSG00000068650	-0.0527619300616105	0.832792909545073	365
ENSG00000068654	0.0829976929761508	0.632441116432126	482
ENSG00000068697	-0.0207137687912501	0.934223950957524	22
ENSG00000068724	0.497646821401864	0.00365833627755772	264
ENSG00000068745	0.251678322405244	0.025542104782408	107
ENSG00000068781	-1.97171692522494	0.00472464201991279	16
ENSG00000068784	-0.0534754986999163	0.849269550331866	34
ENSG00000068793	-0.242197428711703	0.0200356782549808	202
ENSG00000068796	0.163552694694532	0.227239784217307	65
ENSG00000068831	0.261927063595151	0.845808528368653	76
ENSG00000068878	0.392700149144424	0.000117602359012498	259
ENSG00000068885	0.145010096553239	0.503829214705276	131
ENSG00000068903	-0.47535309430874	0.0274778473998329	116
ENSG00000068912	0.0751470167475551	0.70968203223476	39
ENSG00000068971	-0.277467749820371	0.381089846691602	44
ENSG00000068976	0.768330645300043	0.183980554706188	17
ENSG00000068985	4.50590993307388	0.0503235007951395	6
ENSG00000069011	0.922409618960372	NA	50
ENSG00000069020	0.527347237224741	0.0118124137444737	225
ENSG00000069122	1.54839490540781	0.120551901879542	117
ENSG00000069188	0.644018273129063	2.32637429228402e-05	290
ENSG00000069248	-0.133560284136938	0.345693868387813	43
ENSG00000069275	-0.23860615953438	0.0176243693548896	255
ENSG00000069329	-0.0887094769154763	0.551632739620577	441
ENSG00000069345	-0.0538068055513896	0.804958342133331	167
ENSG00000069399	0.771011690353461	0.487731578350197	31
ENSG00000069424	0.489824142358816	0.539079738073159	236
ENSG00000069431	-0.0447427979990105	0.843841027007363	322
ENSG00000069482	-2.38790186387742	0.0637709310830381	3
ENSG00000069493	-0.281431860793076	0.420911058532807	165
ENSG00000069509	-0.342388824438861	0.0688911997443285	24
ENSG00000069535	4.01763423134427	0.151297096961181	44
ENSG00000069667	-0.352473472334173	0.543136291410565	572
ENSG00000069696	0.899800181374662	NA	7
ENSG00000069702	-0.502314299035545	0.000825079404363706	402
ENSG00000069712	0.503982582588362	0.321945255511164	20
ENSG00000069812	0.922409618960372	NA	269
ENSG00000069849	-0.158565869384145	0.204195775871262	68
ENSG00000069869	0.51799841659164	0.000361797225431921	316
ENSG00000069943	-0.386592085966293	0.111589493674488	83
ENSG00000069956	0.0140294088192677	0.945191227163053	118
ENSG00000069966	0.388883242167874	0.0776145745250013	143
ENSG00000069974	-0.559215053019904	0.0311245514485859	143
ENSG00000069998	-0.269636732977133	0.114286995167268	17
ENSG00000070010	-0.224278443771061	0.0852184500803858	45
ENSG00000070018	0.0765107974751568	0.700258141719332	334
ENSG00000070019	0.922409618960372	NA	29
ENSG00000070047	-0.0835977329044794	0.924533429987076	37
ENSG00000070061	0.0220212935724383	0.922044890664493	106
ENSG00000070081	-0.0301390271561692	0.90633556923369	96
ENSG00000070087	-0.188547335841064	0.0972629434684456	104
ENSG00000070159	1.8786094272208	9.27564260598055e-14	274
ENSG00000070182	1.51377577629919	0.672662888607219	242
ENSG00000070190	2.96284919811627	0.014616356582021	114
ENSG00000070193	-0.839053760274854	1.32920875998503e-08	75
ENSG00000070214	0.339926274463498	0.025487576908846	530
ENSG00000070269	-0.163481411598108	0.498419423390356	209
ENSG00000070366	0.146508626692534	0.261937500426254	111
ENSG00000070367	0.0608710172889937	0.74310237975608	388
ENSG00000070371	-0.123835521038947	0.6931296257632	142
ENSG00000070388	-1.52107672634894	NA	6
ENSG00000070404	-1.31216200679407	0.000122418703186441	143
ENSG00000070413	0.00417690209219493	0.991996486398201	217
ENSG00000070423	-0.364626637306558	0.756610236919603	49
ENSG00000070444	0.155124852441587	0.539204298908778	206
ENSG00000070476	0.00264515585073881	0.993566440881922	80
ENSG00000070495	-0.260755106279426	0.15636520936932	229
ENSG00000070501	-0.104001898484918	0.667195197607917	68
ENSG00000070526	-2.54098226546574	NA	179
ENSG00000070540	0.531930889721282	0.25712290789619	57
ENSG00000070601	1.47514517465353	NA	28
ENSG00000070610	-0.0657864008260558	0.720281286050945	57
ENSG00000070614	0.108828126843358	0.487761753448143	290
ENSG00000070669	0.926226339510182	3.17548812693036e-20	34
ENSG00000070718	-0.0475870193609741	0.830259534745921	182
ENSG00000070729	-1.00114373268212	NA	79
ENSG00000070731	-1.10855942592391	0.521139925592787	89
ENSG00000070748	0.254958192059969	0.908366356202786	131
ENSG00000070756	-0.210446731534513	0.0299192199990339	64
ENSG00000070759	-0.322638331283674	0.697321817832608	71
ENSG00000070761	-0.312978840595455	0.0263665697600097	13
ENSG00000070770	0.0351278503927611	0.876361435086803	287
ENSG00000070778	0.409106441640687	0.00114324961237744	336
ENSG00000070785	-0.285683141125799	0.113470125596376	17
ENSG00000070808	-0.288197986908305	0.690385997779855	201
ENSG00000070814	-0.443120898515331	9.07149211954174e-05	103
ENSG00000070831	-0.1459102321394	0.254335292715997	87
ENSG00000070882	0.798706906984276	3.38376415232487e-14	283
ENSG00000070886	-1.00114373268212	NA	118
ENSG00000070950	-0.418447282575742	0.00229513647883196	353
ENSG00000070961	0.254954026754428	0.0531073494081436	150
ENSG00000070985	-0.0393616888048418	NA	30
ENSG00000071051	-0.133162982421774	0.601952985835116	65
ENSG00000071054	0.193516911329711	0.0790938601863876	199
ENSG00000071073	0.384873783129494	0.123349814470457	438
ENSG00000071082	-0.302600180969669	0.00726884985339794	298
ENSG00000071127	0.0890984450487826	0.561467151826081	71
ENSG00000071189	-0.0785658275412116	0.7173014919449	649
ENSG00000071203	2.88084017910431	0.334565188742595	20
ENSG00000071205	0.0675228820925358	0.917106200008605	45
ENSG00000071242	0.188850625978163	0.226150000870852	198
ENSG00000071243	0.0776880170323982	0.724514375595702	243
ENSG00000071246	-0.691987652458936	1.1550703883539e-08	294
ENSG00000071282	3.25084770125096	1.08632621673464e-55	120
ENSG00000071462	0.13213209936469	0.418013977336017	204
ENSG00000071537	0.283596642573947	0.00534108221990926	341
ENSG00000071539	-0.779529479227817	2.28282894143773e-13	65
ENSG00000071553	-0.163879061364831	0.267250549699146	217
ENSG00000071564	-0.19159864827488	0.729183074617028	162
ENSG00000071575	-0.0754836692881628	0.671960724224877	98
ENSG00000071626	-0.55072429825946	0.000108207652449788	79
ENSG00000071655	-0.478258367480727	0.552603876978484	82
ENSG00000071794	0.230114006157644	0.0932438523467194	113
ENSG00000071859	-0.561766873787112	6.12871480811477e-05	15
ENSG00000071889	-0.347708112154955	0.181633087520678	151
ENSG00000071894	-0.0988850843740871	0.888677417141719	3
ENSG00000071909	2.60852671637951	0.147542353361071	161
ENSG00000071967	-0.0187609731375358	0.956792511677758	237
ENSG00000071991	0.971708993680185	0.592590436611956	259
ENSG00000071994	-0.126456402401422	0.435336822095218	303
ENSG00000072041	1.08190061055345	1.37949570243442e-12	285
ENSG00000072042	-0.210679045567964	0.0704149406785379	139
ENSG00000072062	-0.212486060717952	0.12339042295201	142
ENSG00000072071	-0.00422489007066747	0.99233278796001	55
ENSG00000072110	-0.0168322663373396	0.941577416137897	36
ENSG00000072121	0.398169076601138	0.00453779351854732	608
ENSG00000072133	0.836139878333642	0.000602573805536696	39
ENSG00000072134	0.0614089693469588	0.808423908283375	146
ENSG00000072135	0.244623471689669	0.433840030347025	200
ENSG00000072163	-0.616426036423917	0.639411229974079	61
ENSG00000072182	-0.0359061623833781	0.993453887626242	51
ENSG00000072195	0.99692606770399	0.0157030688231449	199
ENSG00000072201	2.2777421996087	0.0162917373941989	82
ENSG00000072210	-0.34215210539607	0.0177415912271408	188
ENSG00000072274	0.224724532811352	0.0521683156494386	256
ENSG00000072310	-0.250215678920382	0.700133279863599	209
ENSG00000072364	0.240706500217502	0.0714309244750329	332
ENSG00000072401	-0.231899206466436	0.110918927213738	109
ENSG00000072415	0.00428669828596275	0.987714546814065	184
ENSG00000072422	-0.15239619375202	0.4156080563271	161
ENSG00000072444	-0.321110847118721	0.88088517020025	11
ENSG00000072501	-0.243563369402241	0.0226522548804482	428
ENSG00000072506	-0.477258532716364	0.000480379330276336	28
ENSG00000072518	0.153058574223306	0.451889497854164	106
ENSG00000072571	-0.402577236540174	0.000253857163330543	43
ENSG00000072609	0.0446423287944348	0.879793363653501	89
ENSG00000072657	-1.02795074423741	9.66546738264652e-07	137
ENSG00000072682	0.813781248807047	0.00114324961237744	67
ENSG00000072736	0.103585958696193	0.570181592543933	328
ENSG00000072756	0.0613807697960113	0.809647310275242	155
ENSG00000072778	-0.0230070593136096	0.913598700756129	100
ENSG00000072786	0.602139798924894	3.64671100280692e-05	127
ENSG00000072803	0.0667547792199178	0.71181839566468	227
ENSG00000072818	0.28655506815137	0.94614024280901	5
ENSG00000072832	0.259524478993209	0.0113512084071518	63
ENSG00000072840	0.178904467371681	0.533801479459785	300
ENSG00000072849	-0.0254662138786231	0.917671069901422	258
ENSG00000072858	3.77115911683802	0.225481056544106	138
ENSG00000072864	-0.232224532855446	0.137053953973108	217
ENSG00000072952	0.361731730636774	0.238075408648444	385
ENSG00000072954	-0.406249455511695	0.536221841698417	80
ENSG00000072958	-0.289910476501281	0.0907979082422484	69
ENSG00000073008	0.1689255072752	0.535320663930602	181
ENSG00000073009	-0.437153560408328	0.324529348246735	198
ENSG00000073050	-0.0859998692831266	0.722062772558529	50
ENSG00000073060	-0.531903316261008	0.00172978571873988	105
ENSG00000073111	-0.199873708410134	0.141793114204304	141
ENSG00000073146	3.94756867804785	4.47826278858573e-05	168
ENSG00000073150	-1.51227655961541	0.106243065299273	146
ENSG00000073169	-0.169428502867648	0.765212935761257	17
ENSG00000073282	2.92022068943693	0.000436045187369298	189
ENSG00000073331	0.394354943763146	0.532198212928454	327
ENSG00000073350	-0.199270447013824	0.923252442292081	125
ENSG00000073417	0.473313914793882	0.0108772129771385	222
ENSG00000073464	0.236158931661543	0.466876494958552	261
ENSG00000073536	-0.0962940414359327	0.661180533681708	300
ENSG00000073578	-0.193050890206911	0.191907696613184	28
ENSG00000073584	-0.230336795717245	0.0450770108845215	432
ENSG00000073605	-0.251114936568163	0.421264737197825	39
ENSG00000073614	0.182305844107466	0.220866338310736	271
ENSG00000073670	0.649203215109786	0.140304447048138	208
ENSG00000073711	0.168635022244447	0.402318846069282	159
ENSG00000073712	0.152292029583955	0.256195578394727	98
ENSG00000073734	3.64581898980587	0.251934249527668	188
ENSG00000073756	0.565154993456351	0.67498263767111	222
ENSG00000073792	0.0177621550252713	0.93120322074668	139
ENSG00000073803	0.00681791410046057	0.984155265968283	710
ENSG00000073849	0.133039705442632	0.426425498438319	193
ENSG00000073910	0.0809501611164569	0.859074176941611	77
ENSG00000073921	0.0722303729964315	0.674154810110205	129
ENSG00000073969	0.0500710587783302	0.808324748530897	142
ENSG00000074047	-0.0165779523127513	0.948434052985352	411
ENSG00000074054	0.284622985637794	0.0154889725564344	246
ENSG00000074071	-0.56870779716639	0.00703671713957812	21
ENSG00000074181	0.0289582070631976	0.965171045494356	71
ENSG00000074201	-0.513030485897998	5.78037416275295e-07	166
ENSG00000074211	2.32368550084644	NA	180
ENSG00000074219	-0.135417065082519	0.32318603376866	60
ENSG00000074266	-0.12045954888553	0.511723289158079	61
ENSG00000074276	2.39914584762561	NA	23
ENSG00000074317	0.922409618960372	NA	42
ENSG00000074319	-0.0618985952366484	0.741169523977024	114
ENSG00000074356	0.0365868734954261	0.876761394246917	153
ENSG00000074370	-4.33311651400555	0.0806035440996859	99
ENSG00000074410	-0.246617485272447	0.583224987897384	293
ENSG00000074416	0.585489403298224	NA	215
ENSG00000074527	0.344941746898956	0.196274355077439	97
ENSG00000074582	-0.20274721060707	0.280261322197096	14
ENSG00000074590	0.190233022085771	0.143776199042164	207
ENSG00000074603	0.0658251765059477	0.802575897234415	313
ENSG00000074621	0.169921401792593	0.596835662940899	165
ENSG00000074657	0.180149561726113	0.152986446632491	147
ENSG00000074660	1.07657586863691	0.370331780866827	186
ENSG00000074695	0.0229636620416208	0.910909499078266	182
ENSG00000074696	0.0700698155119473	0.60818781277093	118
ENSG00000074706	1.52880182505282	0.187803031150933	286
ENSG00000074755	0.0144439313607638	0.961620677831361	300
ENSG00000074800	-0.281313177728826	0.00352937255484499	10
ENSG00000074803	1.6106097679935	0.492022879634706	127
ENSG00000074842	-0.282637758172914	0.0888408529072396	44
ENSG00000074855	-0.355733945504505	0.18809945411142	133
ENSG00000074935	-0.052897055650557	0.835204672965282	133
ENSG00000074964	-0.0741566817500392	0.850461111528039	33
ENSG00000074966	0.456212830791401	0.934155861100373	86
ENSG00000075035	-1.05614458872134	0.0308258597934787	166
ENSG00000075043	-0.451975557561596	0.0269059419627555	20
ENSG00000075089	0.542119031875075	4.80108232764282e-05	78
ENSG00000075131	-0.381906994413468	0.00681490203893013	87
ENSG00000075142	-0.082086667079639	0.668046534243488	168
ENSG00000075151	0.0206697572260268	0.93147472285823	67
ENSG00000075188	-0.311038467098839	0.0287483263261722	43
ENSG00000075213	-0.557183551025099	1.12491302838628e-09	339
ENSG00000075218	-0.279198305286487	0.0390975086890202	38
ENSG00000075223	-0.973722088243978	9.54915360091482e-22	210
ENSG00000075234	-0.514078533942253	0.00296609440651345	105
ENSG00000075239	-0.474583474339419	0.000274969621660893	225
ENSG00000075240	-0.431039964091061	0.0724864735142137	130
ENSG00000075275	-1.03635473145309	1.80619323167475e-08	153
ENSG00000075290	-0.210788521383848	0.700239507544059	66
ENSG00000075292	0.274866062072505	0.0114599053463615	111
ENSG00000075303	-0.194920465554391	0.200909788287835	227
ENSG00000075336	-0.277848399417252	0.0771892494896492	114
ENSG00000075340	0.483104338527531	0.146761027926539	560
ENSG00000075391	-0.0328933272810732	0.909651761748831	356
ENSG00000075399	-0.267337816630887	0.413177253746524	50
ENSG00000075407	0.375415068679214	0.00559918247398815	431
ENSG00000075413	0.16356360446992	0.185825434862712	28
ENSG00000075415	-0.223173391272356	0.0402742365539801	96
ENSG00000075420	0.436443651748558	2.34137738015895e-05	259
ENSG00000075426	1.02832920910313	4.84902283393987e-06	301
ENSG00000075429	0.922409618960372	NA	20
ENSG00000075461	0.00515139553225562	0.990954618940439	118
ENSG00000075539	0.248679875086617	0.0636130834891548	125
ENSG00000075568	0.183506673407334	0.158144604961133	52
ENSG00000075618	-0.276660984713415	0.687852563612095	62
ENSG00000075624	-0.179882119626493	0.233904290295492	77
ENSG00000075643	3.29588069087076	3.40620859780184e-07	204
ENSG00000075651	2.26348607842145	4.43863518795994e-09	234
ENSG00000075673	1.7963450077666	NA	23
ENSG00000075702	-0.334038208949852	0.0897820966927933	293
ENSG00000075711	0.134430896138075	0.366411043624307	140
ENSG00000075785	-0.159394970679373	0.19121823030508	81
ENSG00000075790	-0.0732730785295025	0.731294676582062	397
ENSG00000075826	0.37985023945716	0.0339681449077866	315
ENSG00000075856	0.0844518736945215	0.56683271973774	208
ENSG00000075884	-1.5648097991816	0.00732195052629833	144
ENSG00000075886	10.8852840658314	5.0807318584734e-18	7
ENSG00000075914	-0.0764078557947715	0.766775097143286	5
ENSG00000075945	-0.0296730456434357	0.938893642024858	20
ENSG00000075975	0.221918750325321	0.0828199701150264	103
ENSG00000076003	-0.450820795804829	1.05054810246147e-05	76
ENSG00000076043	0.33577878578483	0.0867943352052155	42
ENSG00000076053	0.345274252933601	0.0506961724250717	357
ENSG00000076067	0.281501746128708	0.191893928166894	203
ENSG00000076108	0.453935150975456	3.59070767294017e-06	160
ENSG00000076201	-0.109318875956636	0.733451820928388	328
ENSG00000076242	-0.518779754334331	5.08167824015696e-08	134
ENSG00000076248	0.144130106330613	0.304807569898271	84
ENSG00000076258	0.572513218780992	0.495780637617591	23
ENSG00000076321	0.450456261501802	0.00179773487414786	86
ENSG00000076344	-1.99490612096403	0.53523979165464	113
ENSG00000076351	0.00583050578252696	0.989406385685523	353
ENSG00000076356	0.921524759425816	5.07746673289158e-13	330
ENSG00000076382	-0.365290843637794	0.000842345046064611	95
ENSG00000076513	-0.241590508422009	0.126750876661707	170
ENSG00000076554	0.0159646356550364	0.970784365309519	186
ENSG00000076555	-0.0192748739515258	0.974893844995192	195
ENSG00000076604	0.235773924189108	0.0857980351081819	149
ENSG00000076641	-0.609833985715914	0.00299529359920504	494
ENSG00000076650	-0.176005144441944	0.41385560509057	76
ENSG00000076662	-0.633716704664657	0.145730636640927	51
ENSG00000076685	0.0921980930758392	0.578055385857454	215
ENSG00000076706	1.34841188082503	2.22805006793646e-29	107
ENSG00000076716	0.417925456414868	1.24479370820043e-05	141
ENSG00000076770	-0.61549507265883	0.00020122208310616	608
ENSG00000076826	-0.605573218833256	0.592474407529547	10
ENSG00000076864	0.0738857246948305	0.952189396512217	148
ENSG00000076924	0.0470050183635576	0.916711572541428	8
ENSG00000076928	0.07758791299894	0.863731636203449	77
ENSG00000076944	0.806600784602394	0.783496111116516	52
ENSG00000076984	-0.0855861865810337	0.839640594604989	101
ENSG00000077009	-3.16288735400277	NA	24
ENSG00000077044	0.240578492070906	0.187501864952526	214
ENSG00000077063	0.408749896684616	0.166655446878051	256
ENSG00000077080	-0.939695738557769	0.637922004334573	8
ENSG00000077092	-0.377072706427334	0.586615614470719	57
ENSG00000077097	-0.0302977677125585	0.885867782131648	120
ENSG00000077147	0.00566421459067714	0.979129177503976	189
ENSG00000077150	0.379156312326547	0.149632131222572	13
ENSG00000077152	-0.396201162687187	0.000784101559674151	1
ENSG00000077157	0.232216016091012	0.181469494102231	913
ENSG00000077232	-0.0459169779309357	0.793559621761523	1107
ENSG00000077235	-0.0919644793453237	0.639146272853389	89
ENSG00000077238	0.0603416759133273	0.906669089907003	251
ENSG00000077254	0.0769230355284251	0.675314553311076	105
ENSG00000077264	0.423017099037909	0.178311174632455	379
ENSG00000077274	3.29369030696818	3.42287018391661e-06	119
ENSG00000077279	-0.214326043174341	0.373209505650523	503
ENSG00000077312	-0.208220183138499	0.117742904892767	20
ENSG00000077327	2.12620871027087	0.000636414263843204	45
ENSG00000077348	-0.506460817822752	0.108188529393416	22
ENSG00000077380	-0.118138424395803	0.410932881373621	29
ENSG00000077454	0.303263563007401	0.224645132209222	46
ENSG00000077458	0.0952611448179898	0.635758067046871	164
ENSG00000077463	-0.232737848452234	0.58088007790443	80
ENSG00000077498	0.922409618960372	NA	19
ENSG00000077514	-0.435802568033627	3.13430389412418e-05	138
ENSG00000077522	3.01092075868951	0.00184842967704685	109
ENSG00000077549	-0.219107789180992	0.0578593424413629	49
ENSG00000077585	0.0517629388679848	0.933498738519036	49
ENSG00000077616	1.18460596674565	2.38669844504337e-11	160
ENSG00000077684	0.181238557757285	0.180364448356774	334
ENSG00000077713	0.523624883474285	0.557205350651781	88
ENSG00000077721	-0.220727810830678	0.108578015958913	87
ENSG00000077782	0.089063857130409	0.51171002880056	232
ENSG00000077800	4.96398610206348	0.0153978789655493	86
ENSG00000077809	-0.0305672740481567	0.909870546473901	59
ENSG00000077935	2.23275144845771	0.0537562744225842	39
ENSG00000077942	0.379315506596216	0.04130588854987	144
ENSG00000077943	-0.118689505585684	0.948668533178779	211
ENSG00000078018	0.181573681653454	0.129636800938991	230
ENSG00000078043	-0.140620527139658	0.53402753514767	297
ENSG00000078053	0.151735638899535	0.364665080174991	84
ENSG00000078061	-0.444100574417605	0.00598556827715953	109
ENSG00000078070	0.155152656078499	0.486136825157076	135
ENSG00000078081	2.40228512769926	5.71768722260769e-06	130
ENSG00000078098	-1.00114373268212	NA	82
ENSG00000078114	0.86486442770732	2.72557018884911e-24	369
ENSG00000078124	0.0712744269823371	0.769989403167554	427
ENSG00000078140	-0.0789013463888771	0.601241947351138	259
ENSG00000078142	-0.0684222543341109	0.750577030255415	614
ENSG00000078177	0.0256313358409106	0.931034909248653	576
ENSG00000078237	0.641491038243059	8.253159560453e-06	27
ENSG00000078246	-0.210316658281743	0.127323081391718	179
ENSG00000078269	0.396363949568929	0.0185067475985024	161
ENSG00000078295	0.185219477061033	0.323250590569308	242
ENSG00000078304	-0.0578134911789811	0.744586672827304	373
ENSG00000078328	-1.13855713888013	0.00712023091690462	207
ENSG00000078369	0.0686811247194488	0.664045678301464	93
ENSG00000078401	1.11092311686551	0.0073435524224578	77
ENSG00000078403	0.218572787776497	0.0862143726794802	108
ENSG00000078487	0.409204654297711	0.469436504378525	13
ENSG00000078549	0.362134461509256	0.0716642291413478	298
ENSG00000078579	0.890907945978804	NA	76
ENSG00000078596	1.73993435859787	NA	24
ENSG00000078618	-0.287375812561428	0.00553837520371264	6
ENSG00000078668	-0.54271069274261	1.7660851194149e-07	55
ENSG00000078674	0.0339975511999594	0.879793363653501	27
ENSG00000078687	0.207154533818569	0.377539499798924	192
ENSG00000078699	0.0583697559076755	0.833047054375831	326
ENSG00000078725	-0.326350524586767	0.906948716870731	58
ENSG00000078747	0.117354812488259	0.437880669603437	187
ENSG00000078795	-0.147224479539856	NA	98
ENSG00000078804	0.236440364796956	0.389616653129291	190
ENSG00000078808	-0.323415778482927	0.163295349544348	64
ENSG00000078814	0.782802599968899	0.773354680682955	15
ENSG00000078898	-0.130103541317539	NA	20
ENSG00000078900	2.5612587007751	0.000611458716528429	237
ENSG00000078902	-0.251887025105079	0.416978952153492	167
ENSG00000078967	0.179230160687052	0.551444648335434	277
ENSG00000079101	2.87731827638206	0.340076219206978	35
ENSG00000079102	-0.430653121038426	0.469685135646729	459
ENSG00000079112	2.77264410114661	NA	63
ENSG00000079134	-0.0873100633082729	0.631455772647334	102
ENSG00000079150	-0.376562564018545	0.0310982238436385	149
ENSG00000079156	0.134816284384453	0.596429440269232	213
ENSG00000079215	-0.0161023343095745	0.942961059175578	114
ENSG00000079246	-0.302435874971065	0.00133811775680807	97
ENSG00000079257	4.69653000635145	6.39489229718266e-07	34
ENSG00000079263	1.26096033960222	0.328348301562301	46
ENSG00000079277	0.30519846705137	0.0996865895928996	172
ENSG00000079308	-0.0189207169065196	0.966968691542822	339
ENSG00000079313	-0.112763463965157	0.818531328674666	81
ENSG00000079332	-0.388754221529735	0.000240069162160949	275
ENSG00000079335	0.442326952774842	0.00459086238814612	274
ENSG00000079337	1.47288608814111	4.33266239644037e-08	474
ENSG00000079385	2.41380965208386	0.325310670285685	105
ENSG00000079387	-0.0637339752725767	0.74595564268877	253
ENSG00000079393	1.00574963131555	NA	79
ENSG00000079432	-0.0220395363534331	0.982868721623105	76
ENSG00000079435	0.118478802705815	0.862140449506725	10
ENSG00000079459	-0.549773098115806	7.38604591758777e-11	91
ENSG00000079462	-0.674727776127646	0.000239095227344531	3
ENSG00000079482	-0.174510914595287	0.7113087124066	260
ENSG00000079557	-0.884278536278517	NA	8
ENSG00000079616	-0.398113448730045	0.000449101454815628	50
ENSG00000079691	0.8510190760998	0.000165165937079142	71
ENSG00000079739	0.0827014542559996	0.757224384816236	40
ENSG00000079785	-0.291436981347632	0.00767323966033867	10
ENSG00000079805	-0.144000235310474	0.415993472913207	39
ENSG00000079819	0.394464381413189	0.000176407455691588	70
ENSG00000079841	0.96695419680802	0.00724488292807451	129
ENSG00000079931	-0.505765896791753	0.0579007728639266	139
ENSG00000079950	0.259613664731419	0.0490774910420996	830
ENSG00000079974	0.175013782184164	0.280069520738449	224
ENSG00000079999	0.0802097143706842	0.812538313927032	59
ENSG00000080007	8.05854094091405	3.02563504326554e-09	38
ENSG00000080031	2.17081653621577	NA	31
ENSG00000080166	0.391034064017451	0.828021281926986	173
ENSG00000080189	-0.28007291145057	0.13120510080631	39
ENSG00000080200	0.163486126384105	0.582700728246793	85
ENSG00000080224	-0.773217796972651	0.092943205659903	175
ENSG00000080298	0.419773835212716	0.000543348019609726	424
ENSG00000080345	0.0769239641344743	0.681554028312637	481
ENSG00000080371	-0.00804484390234254	0.976930195742714	306
ENSG00000080493	0.282721269038079	0.376022315820661	267
ENSG00000080503	0.106029202404408	0.667046847360144	48
ENSG00000080546	1.22894171032701	2.19731468017258e-34	59
ENSG00000080561	3.43005662202295	0.37687622507488	3
ENSG00000080573	0.785728939509165	0.187423867323144	66
ENSG00000080603	0.109411317796833	0.563513486936777	94
ENSG00000080608	-0.38868251603699	0.000716507384123332	7
ENSG00000080618	-0.0393613096208139	NA	21
ENSG00000080644	2.13329612057942	0.1683045188412	76
ENSG00000080709	3.52211745015758	0.0578343629015293	30
ENSG00000080802	0.0413399891526606	0.879372367031064	256
ENSG00000080815	0.0289474204268544	0.897487741217597	325
ENSG00000080819	-0.137648604861244	0.542365631025044	92
ENSG00000080822	-0.198731563846559	0.198399525671174	138
ENSG00000080823	0.10001860066828	0.827160062853766	257
ENSG00000080824	-0.33890426806227	0.000839972766581636	147
ENSG00000080839	-0.143114948243718	0.456890421210919	144
ENSG00000080845	-0.114877612786098	0.545845835171409	119
ENSG00000080854	0.904760542437249	0.0657157173606542	186
ENSG00000080986	-0.380451105380048	0.00124099842189726	57
ENSG00000081014	0.146697873725018	0.491416656923689	330
ENSG00000081019	-0.0130602145048731	0.965171045494356	333
ENSG00000081026	0.00306244943581675	0.992741400974858	237
ENSG00000081041	3.12232360579764	0.0173242878330511	51
ENSG00000081051	-0.326024488573622	0.638938779500571	25
ENSG00000081052	5.68194359118784	0.00111481395997242	252
ENSG00000081059	0.0571825324870689	0.871779400407652	228
ENSG00000081087	-0.222469742062597	0.178632190908299	164
ENSG00000081138	0.25679131408383	0.147914180081889	77
ENSG00000081148	0.881071777142182	0.1561077764204	237
ENSG00000081154	0.0896374681912871	0.564526304385129	133
ENSG00000081177	-0.101411455929834	0.679348024396659	60
ENSG00000081181	0.615045775329559	0.00179298037387696	54
ENSG00000081189	-0.684909876230289	0.0521547325234257	250
ENSG00000081237	2.14697971956352	NA	184
ENSG00000081248	0.840913018471264	0.520794698587379	13
ENSG00000081307	-0.11258597864317	0.49580234192929	100
ENSG00000081320	-0.502685405070189	0.00228948938934787	243
ENSG00000081377	0.07377159129276	0.781243902711735	402
ENSG00000081386	0.157858024188251	0.429392319234502	200
ENSG00000081479	-0.124210560453237	0.471117767011912	131
ENSG00000081665	0.3898096722965	0.070886572975091	183
ENSG00000081692	-0.11727325844371	0.751288780574604	65
ENSG00000081721	-0.226672681216978	0.137992864819023	58
ENSG00000081760	0.328097992556612	0.0294002713080978	62
ENSG00000081791	-0.184291558158392	0.199065016659581	207
ENSG00000081803	0.530625791423746	0.00459469618620289	78
ENSG00000081818	1.22487427889136	0.378950076818967	62
ENSG00000081842	0.471954216867535	0.904014532754111	182
ENSG00000081853	0.699294821337915	0.00924350431845326	110
ENSG00000081870	-0.303094390954795	0.0228250654826358	81
ENSG00000081913	0.183880515498018	0.128433226194997	59
ENSG00000081923	0.997143211731847	0.285017366297105	143
ENSG00000081985	1.36203029162661	0.585599868879585	92
ENSG00000082014	-0.297650565913837	0.0482821660977171	131
ENSG00000082068	-0.218821388817509	0.189274151765531	57
ENSG00000082126	0.19045828394227	0.940240470375856	28
ENSG00000082146	-0.298733371382293	0.0300878054093963	46
ENSG00000082153	-0.0783614104309116	0.622335328095046	116
ENSG00000082175	0.843589256807861	NA	594
ENSG00000082196	-0.0140369923421905	0.988534537192071	59
ENSG00000082212	-0.361722490728129	0.000735764267179706	79
ENSG00000082213	0.0815074946178846	0.678362647045872	181
ENSG00000082258	0.155046838255392	0.245910514904168	413
ENSG00000082269	0.196510237601524	0.173614680118038	286
ENSG00000082293	0.238567541844241	0.917304826394227	158
ENSG00000082397	0.0199188975102402	0.969500583086047	82
ENSG00000082438	-0.314795099839683	0.213430449188238	374
ENSG00000082458	-0.269468611519374	0.0357246390110633	208
ENSG00000082482	-0.164597772119116	0.633319222081675	148
ENSG00000082497	0.190385110020586	0.539247898387906	197
ENSG00000082512	-0.178862451358924	0.459268726143176	140
ENSG00000082515	-0.628567052218489	8.27424906374514e-06	171
ENSG00000082516	0.059509564558384	0.754813882143919	59
ENSG00000082556	-0.396724714363154	0.368486530997777	258
ENSG00000082641	0.286967275793797	0.00626543096249053	107
ENSG00000082684	-0.0174808627516152	0.942637202540641	92
ENSG00000082701	0.0999429948677763	0.529523946304281	330
ENSG00000082781	0.400641444324992	0.00646496770819961	100
ENSG00000082805	0.262181683795247	0.115550665167626	385
ENSG00000082898	0.156593622244911	0.184965211221416	316
ENSG00000082929	0.843589256807861	NA	30
ENSG00000082996	0.477307440638441	0.000211643495090466	70
ENSG00000083067	-0.243417252489596	0.548956473761019	628
ENSG00000083093	-0.268608936341179	0.0757523799951821	262
ENSG00000083097	0.147663435430533	0.490518556922933	82
ENSG00000083099	-0.137858977949152	0.383074282172605	407
ENSG00000083123	0.0294902770063964	0.920051391856928	169
ENSG00000083168	0.220101682066929	0.0964081298643586	191
ENSG00000083223	0.326943550985757	0.0585474518897623	90
ENSG00000083290	-0.386178219012974	0.00538478305398419	185
ENSG00000083307	1.80413999257486	NA	199
ENSG00000083312	0.0347693323128663	0.856780514431709	458
ENSG00000083444	-0.434791116691537	0.000400467446966916	64
ENSG00000083454	1.24115477291871	0.707750351005162	45
ENSG00000083457	-0.330448120917762	0.0606231178761576	24
ENSG00000083520	0.0506905482629327	0.788635904665676	343
ENSG00000083535	-0.188610116210347	0.314002034251477	18
ENSG00000083544	-0.192744330931279	0.419337383310901	101
ENSG00000083635	-0.195016717481902	0.304007193753906	84
ENSG00000083642	0.01534432957631	0.950424411267795	199
ENSG00000083720	0.245233141418812	0.0870676458871968	81
ENSG00000083750	-0.563214428306469	0.0161625466961515	17
ENSG00000083782	-1.00114373268212	NA	17
ENSG00000083799	0.57616338668733	9.48424827205434e-05	331
ENSG00000083807	-0.056933627351216	0.955065415236022	97
ENSG00000083812	-0.0912451508441083	0.816847821571312	98
ENSG00000083814	1.97640732659102	4.37374601273723e-11	207
ENSG00000083817	0.246520213469899	0.402849851930251	32
ENSG00000083828	-0.0579421067549944	0.892745602381186	118
ENSG00000083838	0.13924091888915	0.67325931068848	54
ENSG00000083844	0.408894181745598	0.0887609652534882	55
ENSG00000083845	-0.435927285836664	0.00181904271161806	5
ENSG00000083857	0.1269841646686	0.416965275199252	69
ENSG00000083896	0.173189127382478	0.191893928166894	245
ENSG00000083937	-0.223878142931405	0.148282813133243	103
ENSG00000084070	-0.231605350708584	0.141747185898139	64
ENSG00000084072	-0.202666842399977	0.17901080471262	289
ENSG00000084073	0.149436050548428	0.269797548158334	68
ENSG00000084090	-0.0315952807029114	0.870109069012256	96
ENSG00000084092	-0.0547398792606964	0.884555963058096	4
ENSG00000084093	0.0444693205207126	0.846084727906636	205
ENSG00000084110	-0.995478842639872	0.454800683764425	186
ENSG00000084112	0.095468389026658	0.58988971601632	523
ENSG00000084207	-0.210411779155439	0.310906305869897	2
ENSG00000084234	0.214526665221645	0.0202215983276595	180
ENSG00000084444	0.212565864765539	0.197500085218758	223
ENSG00000084453	7.42586374055727	5.06563213750986e-16	390
ENSG00000084463	-0.1054192854493	0.406592339108321	46
ENSG00000084623	-0.354836330361754	0.000264740123114744	25
ENSG00000084628	-0.506487649355956	1.21263515117643e-05	154
ENSG00000084636	1.87186895397867	NA	29
ENSG00000084652	-0.00733567108036284	0.974463501971123	194
ENSG00000084674	-0.0258345075146604	NA	65
ENSG00000084676	0.0872508868220108	0.678977429085446	169
ENSG00000084693	-0.00310716065327164	0.990753426210986	39
ENSG00000084710	0.232012114927325	0.333261900220848	241
ENSG00000084731	-0.104122730353554	0.545845835171409	161
ENSG00000084733	-0.00429383368230039	0.986819279260647	114
ENSG00000084734	-0.884698908090199	NA	38
ENSG00000084754	-0.158721420432507	0.174184065402518	72
ENSG00000084764	0.449206405053209	0.0249384182322586	54
ENSG00000084774	-0.181332290255748	0.212164251092562	23
ENSG00000085063	-0.144584825845439	0.307956578164948	94
ENSG00000085117	-0.695488419560062	0.00941767302437307	62
ENSG00000085185	0.434247789016137	0.00113418355568336	125
ENSG00000085224	-0.0909656675651256	0.628197110305886	245
ENSG00000085231	-0.132890983678738	0.41698673247925	62
ENSG00000085274	-0.0639416524083947	0.794606845083243	268
ENSG00000085276	2.54518392549683	3.04987948303965e-05	87
ENSG00000085365	0.219709582948815	0.139319666268682	280
ENSG00000085377	-0.194075838544389	0.158605790280013	74
ENSG00000085382	0.209295422906268	0.202274835708635	270
ENSG00000085415	-0.0342967375642751	0.877410807690242	107
ENSG00000085433	-0.191314612042125	0.435523357100145	93
ENSG00000085449	0.124618856173443	0.435385380274463	188
ENSG00000085465	0.730459823279285	0.137719456338255	14
ENSG00000085491	-0.0959779787118373	0.575049270608045	292
ENSG00000085511	0.228294542871178	0.0605843012452941	186
ENSG00000085514	0.951539723829339	0.175181863574115	20
ENSG00000085552	0.185528350192348	0.631389981049948	14
ENSG00000085563	1.68211121794465	6.94399222793171e-34	20
ENSG00000085644	-0.546652054155086	0.0511252047753413	134
ENSG00000085662	-0.191289588293413	0.108374176449092	70
ENSG00000085719	-0.190605427744274	0.203661046262406	171
ENSG00000085721	-0.0674485254670879	0.718858402350099	80
ENSG00000085733	0.0417556186979517	0.854600954319354	118
ENSG00000085741	1.73993435859787	NA	45
ENSG00000085788	-0.223694225652018	0.0879129633832181	155
ENSG00000085831	0.995854382050667	0.376124927538606	404
ENSG00000085832	0.6288160134195	1.21633406331955e-09	128
ENSG00000085840	-0.302251197768021	0.00702268625634026	27
ENSG00000085871	-0.112638339129533	0.78284936625869	82
ENSG00000085872	0.00632853740543808	0.993462955757776	66
ENSG00000085978	-0.344129246007792	0.0211192088923766	183
ENSG00000085982	0.0939808065130617	0.629345189225259	198
ENSG00000085998	0.0452368927458741	0.822111125726738	157
ENSG00000085999	-0.490079488786505	5.10625602663934e-06	9
ENSG00000086015	-0.0854448072496195	0.685705523289101	4
ENSG00000086061	-0.166050187174963	0.23811995462413	71
ENSG00000086062	-0.250673940893323	0.172705270748922	201
ENSG00000086065	-0.0407667084042849	0.862111443545106	60
ENSG00000086102	-0.0321907519632529	0.896460161908144	157
ENSG00000086159	1.46266150972675	0.72398705628114	11
ENSG00000086189	-0.286244435701428	0.0654026152129764	125
ENSG00000086200	-0.188947766879937	0.196183293610666	157
ENSG00000086205	2.7390932240765	3.07847120274258e-51	147
ENSG00000086232	-0.233627524688984	0.0287230399116192	199
ENSG00000086288	8.48645750255765	1.76135899475623e-10	41
ENSG00000086289	-0.380812145890709	0.147486459710066	105
ENSG00000086300	0.16069294796884	0.907900012777277	103
ENSG00000086475	-0.348877835714489	0.000224517001746388	110
ENSG00000086504	-0.367065277517225	0.113371449505863	12
ENSG00000086506	-0.881053227563164	NA	3
ENSG00000086544	0.170848031690024	0.604823612599954	94
ENSG00000086570	1.44228593969204	NA	105
ENSG00000086589	-0.0376982796331943	0.858670275142007	44
ENSG00000086598	0.0396235374282548	0.82271633403222	84
ENSG00000086619	0.0465095031212813	0.934319952375545	212
ENSG00000086666	0.0931604680212316	0.597444841770179	42
ENSG00000086696	0.922409618960372	NA	40
ENSG00000086712	-0.168773784822076	0.286810596369949	149
ENSG00000086717	0.305218170425423	0.943120699688569	59
ENSG00000086730	0.611383826261503	0.546734868701457	161
ENSG00000086758	-0.251904229323916	0.0263665697600097	67
ENSG00000086827	-0.324295755290225	0.0162613815843422	58
ENSG00000086848	0.0758037686194206	0.772460963367889	313
ENSG00000086967	2.3683111551998	NA	9
ENSG00000086991	-0.183209763639632	0.708500244198985	159
ENSG00000087008	-0.0576757333046404	0.890275921134174	38
ENSG00000087053	-0.0279484787731517	0.907488025215164	118
ENSG00000087074	0.815408927796845	1.6615657288311e-08	71
ENSG00000087076	-1.7769390193318	0.00995276970233762	19
ENSG00000087077	-0.926598591295325	3.17644649419364e-05	47
ENSG00000087085	0.24374422386249	0.877449439511619	98
ENSG00000087086	0.670375973341058	2.51264071252469e-07	11
ENSG00000087087	-0.130685310310136	0.378352483085432	51
ENSG00000087088	0.470564749141926	0.00307445828669884	48
ENSG00000087095	0.261752697535583	0.0483640142184514	155
ENSG00000087111	0.303754587871088	0.00781181627865719	128
ENSG00000087116	-2.49528828569015	0.477038371859707	185
ENSG00000087128	0.922409618960372	NA	88
ENSG00000087152	0.248400179048129	0.0284210864039604	152
ENSG00000087157	0.0812483512904597	0.77751036044055	114
ENSG00000087191	-0.326488265655266	0.00115120746278245	36
ENSG00000087206	0.167028355389776	0.302636174192084	157
ENSG00000087237	2.18336232759476	0.436176644775034	8
ENSG00000087245	0.280165530105774	0.0240181732207997	77
ENSG00000087253	0.263164440650076	0.227703405668523	209
ENSG00000087258	2.39101616982713	1.99576969616677e-14	372
ENSG00000087263	-0.260924584212219	0.0329104153963195	242
ENSG00000087266	-0.652991640156644	0.000927245811572061	515
ENSG00000087269	-0.264004335052216	0.0573460100029261	49
ENSG00000087274	0.0524882454765163	0.744697132226212	132
ENSG00000087299	0.00138035348359811	0.997325643539601	143
ENSG00000087301	-0.0819532495175413	0.731985896965676	105
ENSG00000087302	-0.335132871352317	0.00518555017055674	18
ENSG00000087303	0.213828628679482	0.234989860908818	32
ENSG00000087338	0.0230159213572855	0.929945273646327	130
ENSG00000087365	-0.241548593298947	0.00862838201181658	32
ENSG00000087448	0.0814898836238736	0.648349678718392	328
ENSG00000087460	-0.122210171355574	0.285867443862514	146
ENSG00000087470	-0.221581365210599	0.107431713569806	263
ENSG00000087494	4.13223460528706	0.112727753808919	92
ENSG00000087495	-2.30106103803212	0.545068241637574	30
ENSG00000087502	-0.223553229638699	0.103724772150231	218
ENSG00000087510	-1.00114373268212	NA	68
ENSG00000087586	-0.431773434476342	9.12019854247105e-05	79
ENSG00000087589	-0.197786045950089	0.946678935254087	41
ENSG00000087842	-0.344069432012563	0.0465312448695	3
ENSG00000087884	-0.309275694793977	0.334700877740483	31
ENSG00000087903	-0.288649914927371	0.188624584185605	91
ENSG00000087995	-0.284117938274249	0.0720474927863007	65
ENSG00000088035	-0.114102671524758	0.644248585746389	145
ENSG00000088038	0.154108449318576	0.470431719500331	222
ENSG00000088053	-0.766884643594228	0.811634301067703	48
ENSG00000088179	0.187922588249558	0.307537938446539	562
ENSG00000088205	-0.108734324408358	0.399517076544025	82
ENSG00000088247	-0.295599934155123	0.0576473603213966	69
ENSG00000088256	-0.304724222251594	0.228366058849499	145
ENSG00000088280	0.131465260493829	0.400770889283309	259
ENSG00000088298	0.0275371795027258	0.954007636856939	19
ENSG00000088305	0.301885784867469	0.00423626160791655	123
ENSG00000088325	-0.417376083124584	1.29491373636743e-05	34
ENSG00000088356	0.0128816861841211	0.967247442630824	51
ENSG00000088367	-0.370494965093136	0.000519551136565435	209
ENSG00000088387	0.252894836542987	0.403629840525078	165
ENSG00000088448	0.204665914617709	0.134592543541367	116
ENSG00000088451	0.127321224805238	0.62568614846004	49
ENSG00000088538	2.21095542397523	5.71768722260769e-06	188
ENSG00000088543	1.0012839656738	0.0162299986699447	133
ENSG00000088682	-0.324540006003895	0.0413239638129062	52
ENSG00000088726	0.843703654242646	NA	69
ENSG00000088727	-0.164270677446011	0.807411554072227	94
ENSG00000088756	-0.378833656384751	0.00308917138907455	258
ENSG00000088766	-0.247187498646754	0.133522614258063	148
ENSG00000088808	-0.0442999865370647	0.971294361758387	286
ENSG00000088812	0.113783032101899	0.482446564423113	296
ENSG00000088826	0.598838805606107	0.00886889386502032	5
ENSG00000088827	0.922409618960372	NA	206
ENSG00000088832	-0.32129284963373	0.00778940754761896	91
ENSG00000088833	-0.285501320546531	0.0131048786977593	213
ENSG00000088836	1.56670843183175	0.00239594862712906	46
ENSG00000088854	0.284383498157474	0.11448452223824	262
ENSG00000088876	-0.6011188469302	0.0042821497591896	116
ENSG00000088881	0.835663853126756	0.116777937260735	59
ENSG00000088882	0.167134081554343	0.375593050349615	12
ENSG00000088888	0.0429722499699011	0.920051391856928	248
ENSG00000088899	-0.155652806369963	0.594883884954502	129
ENSG00000088926	-0.00548459083071055	NA	104
ENSG00000088930	0.0253094172838852	0.904545339331352	33
ENSG00000088986	-0.210963959737377	0.121534033239995	59
ENSG00000088992	-0.136155501781368	0.961205399251655	28
ENSG00000089006	0.00457567277307161	0.986162906107305	69
ENSG00000089022	0.0354049440978497	0.890531555113105	63
ENSG00000089041	2.43945361308251	NA	171
ENSG00000089048	0.0496644140913595	0.824883702630412	24
ENSG00000089050	-0.314578811658857	0.0309746452809612	230
ENSG00000089053	-0.312142050583535	0.00136467895771119	32
ENSG00000089057	-0.265830916786165	0.0534621286249023	241
ENSG00000089060	-0.347863844560299	0.405285580800563	131
ENSG00000089063	-0.22344980062439	0.0909354323365584	48
ENSG00000089091	0.0478373265077305	0.920631335645416	193
ENSG00000089094	0.0225295639004611	0.916612105221514	214
ENSG00000089101	0.766760401984018	0.584834487626289	146
ENSG00000089123	-0.144718437560833	0.764474582903183	121
ENSG00000089154	-0.106828913189349	0.493337961115112	42
ENSG00000089157	-0.170173983547192	0.100412787880819	51
ENSG00000089159	0.332316265921955	0.00704044542018263	158
ENSG00000089163	0.111144771335568	0.934008748404895	28
ENSG00000089169	-0.884278536278517	NA	139
ENSG00000089177	0.339224727571092	0.125617908887343	94
ENSG00000089195	-0.199675212433932	0.223238046596797	30
ENSG00000089199	0.67154473019642	0.290210792045564	28
ENSG00000089220	-0.690239019311945	4.84572824294029e-13	40
ENSG00000089234	-0.192229584708327	0.273214312057311	126
ENSG00000089248	0.208923803061617	0.119414923279713	71
ENSG00000089250	0.922409618960372	NA	682
ENSG00000089280	-0.0838294188277549	0.499709741686238	58
ENSG00000089289	-0.376473081360173	0.0180177452083831	18
ENSG00000089327	-1.00114373268212	NA	100
ENSG00000089335	0.104359054071708	0.584834487626289	156
ENSG00000089351	-0.193221797224519	0.494881172733482	110
ENSG00000089356	-1.00114373268212	NA	105
ENSG00000089472	-0.260070686348876	0.127323081391718	153
ENSG00000089486	0.0411465899878676	0.881234691698109	117
ENSG00000089505	0.334938472770304	0.799046737805201	35
ENSG00000089558	-2.42506613473296	NA	41
ENSG00000089597	-0.0448616824070931	0.775425896578178	179
ENSG00000089639	-0.654839732477418	0.0406805679508673	95
ENSG00000089682	-0.0539408158397957	0.90064205641114	199
ENSG00000089685	-0.455836875252825	2.44364852528039e-05	163
ENSG00000089692	0.149645008451026	0.826059132488324	26
ENSG00000089693	-0.29426072845011	0.027140444321613	28
ENSG00000089723	-0.0101142316406394	0.990690417161981	220
ENSG00000089737	-0.153956761475231	0.213355665976376	13
ENSG00000089775	-0.319164717768082	0.114652241077676	587
ENSG00000089818	-0.0561708458334982	0.83338227173159	153
ENSG00000089820	0.572564764604496	0.600550064653817	158
ENSG00000089847	3.43271132637127	0.156259083062155	44
ENSG00000089876	-0.164843181215885	0.287771517488464	36
ENSG00000089902	0.173664962014196	0.262135520672539	198
ENSG00000089916	0.0405828519820944	0.875718066817246	757
ENSG00000090006	0.314595122206268	0.653312823780766	57
ENSG00000090013	-1.24515139595454	0.342411759687871	53
ENSG00000090020	-0.140343304664847	0.565477470133718	116
ENSG00000090054	0.0502993071794505	0.807868857668427	62
ENSG00000090060	-0.0231794944741632	0.904843480936268	343
ENSG00000090061	0.163414995559158	0.202886455182986	171
ENSG00000090097	0.550997851095308	0.000172489023745055	88
ENSG00000090104	2.70501279142128	0.114269019997608	61
ENSG00000090238	0.305130351837633	0.54385934944666	91
ENSG00000090263	-0.492380686394188	0.000736810133062911	26
ENSG00000090266	-0.338997494562935	0.0277848228335614	180
ENSG00000090273	-0.20409653157666	0.169329505938241	51
ENSG00000090316	-0.246868209166583	0.320997791940599	92
ENSG00000090339	-0.713365112103426	0.316264360036717	114
ENSG00000090372	-0.0508208058775637	0.94528782116716	107
ENSG00000090376	0.120275093629731	0.894485468486132	424
ENSG00000090382	-1.00007269280866	0.736175497905674	68
ENSG00000090432	-0.212860512678403	0.288900339007308	77
ENSG00000090447	-0.448722378249076	0.0615156394888731	89
ENSG00000090470	-0.070974290751872	0.750348577035664	67
ENSG00000090487	-0.286172760913892	0.0326650075500232	50
ENSG00000090512	-0.039361138509659	NA	63
ENSG00000090520	-0.0594504665945878	0.750833579253481	15
ENSG00000090530	0.211496089302411	0.124645781096249	52
ENSG00000090534	1.54469894396077	0.663151839519011	59
ENSG00000090539	1.32430661470668	0.144744011156997	207
ENSG00000090554	0.898260963860417	NA	151
ENSG00000090565	-0.0367386186223324	0.923610032367695	145
ENSG00000090581	0.034080976368549	0.937439336730154	34
ENSG00000090612	0.0546996691644927	0.822951434704379	358
ENSG00000090615	-0.141164828302712	0.439362904259586	232
ENSG00000090621	-0.14565633367794	0.196914475991041	73
ENSG00000090661	-0.575787901822545	0.0478054234477909	17
ENSG00000090674	-0.300853440991358	0.312372345937764	11
ENSG00000090686	-0.273155676837337	0.0271542114297259	138
ENSG00000090776	-1.06826019002743	1.45963481481125e-11	98
ENSG00000090857	0.118437129764801	0.542770290647827	338
ENSG00000090861	-0.0747563979144904	0.667824698989824	25
ENSG00000090863	0.160809539372579	0.213375414238001	201
ENSG00000090889	-0.544881267845082	9.47481770354601e-08	40
ENSG00000090905	-0.0177366308420254	0.941793773985822	511
ENSG00000090920	1.11930305857761	0.495411774463479	11
ENSG00000090924	-0.014628911615696	0.955475738101896	198
ENSG00000090932	0.747313016958887	0.341026034917294	34
ENSG00000090971	-0.167040934116295	0.475280672634806	84
ENSG00000090975	-0.012573038569408	0.983472802454628	148
ENSG00000090989	-0.00029187810452567	0.999617280157424	33
ENSG00000091009	0.197169789598459	0.125752442370195	161
ENSG00000091039	0.010703808027184	0.96196195654975	185
ENSG00000091073	-0.407303528796029	0.244915719541971	38
ENSG00000091127	-0.260843743612948	0.0431298999006768	123
ENSG00000091128	0.521233929109888	0.7858812853688	62
ENSG00000091129	0.0119750243268227	0.953724184758068	156
ENSG00000091136	0.203708274101523	0.0539335710051458	10
ENSG00000091137	-0.471834457577965	0.482961743708857	141
ENSG00000091140	-0.129582524581053	0.347761991023539	193
ENSG00000091157	0.260632627696625	0.108885468607126	311
ENSG00000091164	-0.211223218937539	0.0924643123083426	525
ENSG00000091262	-0.380322863423756	0.704336210257957	244
ENSG00000091317	0.102008375043083	0.486092834071672	139
ENSG00000091409	0.102770113514245	0.583738730419106	153
ENSG00000091428	0.135616417997077	0.846650370074961	59
ENSG00000091436	-0.165949854884271	0.31515324228238	434
ENSG00000091482	2.40946776099737	NA	45
ENSG00000091483	-0.280776974958785	0.0320320438689909	8
ENSG00000091490	0.686401784469845	6.79318872863927e-08	119
ENSG00000091513	-0.114055069800925	0.9415010009487	96
ENSG00000091527	-0.31581364378772	0.00153381796688797	209
ENSG00000091536	0.453678132569608	0.693629860939865	153
ENSG00000091542	-0.0245510694885396	0.930648790278132	74
ENSG00000091592	0.475083119207363	0.00455470626257411	146
ENSG00000091622	0.890120917103849	0.0356444872684714	274
ENSG00000091640	-0.214491342966805	0.231045284207611	64
ENSG00000091651	-0.317796668410539	0.00330830109526743	68
ENSG00000091656	0.165333603432868	0.469436504378525	206
ENSG00000091664	-1.14505355601621	0.520446225111925	94
ENSG00000091704	2.43531231257883	NA	5
ENSG00000091732	-0.108896157310145	0.546734868701457	129
ENSG00000091831	5.85918614299585	0.000598223125365936	494
ENSG00000091844	0.214326768365484	0.428881861786271	416
ENSG00000091879	1.04218437356698	0.541308010785783	295
ENSG00000091947	0.247186975930378	0.367485558177821	96
ENSG00000091972	-0.646230759897926	3.30815438398807e-06	101
ENSG00000091986	-0.444363589843205	1.9976596546759e-05	40
ENSG00000092010	0.0852581710562148	0.666264872489277	27
ENSG00000092020	-0.0128849456937476	0.962915856932093	133
ENSG00000092036	-0.279468456420697	0.252273305532212	21
ENSG00000092051	1.92980044776941	0.0958993463635671	107
ENSG00000092054	1.03587438449932	0.523716842694735	15
ENSG00000092068	-1.39218017411688	7.1490816920307e-28	179
ENSG00000092094	0.0886786530971239	0.634692112526009	44
ENSG00000092096	0.0173908479427882	0.964330906232589	21
ENSG00000092098	0.163820254230941	0.565655133739964	86
ENSG00000092108	0.0211140224419313	0.936141664181693	139
ENSG00000092140	-0.117042881002612	0.43953072364345	356
ENSG00000092148	0.0587865041142934	0.764709112638891	85
ENSG00000092199	-0.195621541538506	0.0630385679639276	130
ENSG00000092200	1.4089333773073	NA	163
ENSG00000092201	-0.112647126119631	0.400327871190565	100
ENSG00000092203	0.153458265430288	0.251362778890827	255
ENSG00000092208	-0.0621201244581978	0.816296973946082	97
ENSG00000092295	0.243642361726335	0.762656459118814	14
ENSG00000092330	-0.0711956644800282	0.749068824877582	86
ENSG00000092345	14.0501814162381	3.62349888794618e-30	107
ENSG00000092377	0.908334724014792	0.0977600403174803	6
ENSG00000092421	0.134018367129624	0.482661069934111	191
ENSG00000092439	-0.104465927438371	0.524964763040891	124
ENSG00000092445	0.146096920225291	0.374590067114754	109
ENSG00000092470	-0.264762735716433	0.0403257807154419	87
ENSG00000092529	2.75315566916842	0.235997507263198	53
ENSG00000092531	0.0102514609948332	0.968299850034499	135
ENSG00000092607	3.13528345732297	NA	112
ENSG00000092621	0.485102890502095	0.000145969839720021	18
ENSG00000092758	1.14828137098237	0.537458073843973	35
ENSG00000092820	0.239750855877409	0.0221062596398339	70
ENSG00000092841	-0.23901804876138	0.0762640864035762	100
ENSG00000092847	0.253570328952096	0.0502143388957371	593
ENSG00000092850	-0.38316775371707	0.301950542987686	87
ENSG00000092853	-0.162027488410177	0.384771071177503	37
ENSG00000092871	0.0313933760560439	0.94614024280901	384
ENSG00000092929	-0.679976812817109	0.726731546722071	89
ENSG00000092931	-0.103410692527464	0.698869791290948	106
ENSG00000092964	-0.316574054423061	0.000776563311824809	119
ENSG00000092969	-0.127591345974713	0.931040268273919	191
ENSG00000092978	0.106789057127572	0.614898209537609	389
ENSG00000093000	-0.095247926890349	0.510912686153051	265
ENSG00000093009	-0.377771856368765	0.000436016771643017	19
ENSG00000093010	1.06755533307211	0.004704999322871	199
ENSG00000093072	0.0543680725287688	0.832658956334843	99
ENSG00000093144	-0.282822019567863	0.0181900097212582	143
ENSG00000093167	-0.180179806666535	0.209233043404574	53
ENSG00000093183	-0.186843282242779	0.182719689565198	375
ENSG00000093217	0.267021411017356	0.415079443510281	341
ENSG00000094631	-0.84127036926375	1.20213798782461e-13	34
ENSG00000094755	-0.992252562372789	0.196183293610666	127
ENSG00000094804	-0.496679166538817	4.27066620553889e-07	43
ENSG00000094841	-1.00834018924584	5.71768722260769e-06	98
ENSG00000094880	-0.15320803468804	0.254871225792941	173
ENSG00000094916	-0.172653234084027	0.133777616105112	609
ENSG00000094975	0.280744751693928	0.0218702188452456	77
ENSG00000095002	-0.33822937219581	0.000673951419084764	62
ENSG00000095015	0.339054232627203	0.0199517400147136	137
ENSG00000095059	-0.40616089669541	0.000738380296654559	62
ENSG00000095066	0.176684994728508	0.600363880641623	33
ENSG00000095139	-0.114273373896846	0.381130211969708	131
ENSG00000095203	0.239933034644233	0.603454971175731	235
ENSG00000095209	0.124771251203139	0.514236906468851	198
ENSG00000095261	0.352364332855673	0.00776477043284374	132
ENSG00000095303	0.561154920064713	0.561557170355733	211
ENSG00000095319	-0.0922935458988217	0.513110029740341	22
ENSG00000095321	-0.478831802404731	0.0468004411973945	168
ENSG00000095370	0.87391612304479	0.114650507295132	31
ENSG00000095380	-0.488504380661488	0.00672227761369508	84
ENSG00000095383	0.398818801847458	0.776312758122074	19
ENSG00000095397	-0.0872552918472047	0.879965619075145	60
ENSG00000095485	-0.297182068716182	0.0354946830959753	56
ENSG00000095539	0.190047105717948	0.652743578249649	144
ENSG00000095564	0.237215032168138	0.0919738799377401	86
ENSG00000095574	0.334132465292483	0.0293655766707537	147
ENSG00000095587	-0.255789733122111	0.70024078823973	231
ENSG00000095596	-0.542066839825792	0.0386072862458127	27
ENSG00000095627	4.16619649891971	0.000523221681805706	48
ENSG00000095637	0.794100349907114	8.4643637732148e-08	210
ENSG00000095713	-0.0508548263608608	0.987993593680549	44
ENSG00000095739	0.22287108900323	0.666234506804443	34
ENSG00000095752	3.04503387036135	1.10167837219542e-08	108
ENSG00000095777	0.803049237099667	0.181066822067872	115
ENSG00000095787	0.058409332395918	0.723372839469804	276
ENSG00000095794	0.0265870423865513	0.936141664181693	196
ENSG00000095906	-0.338060281067513	0.712909153106197	70
ENSG00000095951	0.321606264441667	0.0654427148089823	233
ENSG00000096060	-0.24552424547782	0.0441132628192773	548
ENSG00000096063	-0.12446780916949	0.33979541600978	171
ENSG00000096070	0.283957800307128	0.00733547005637282	250
ENSG00000096080	-0.165142310629872	0.45248526981828	31
ENSG00000096092	-0.187743550170319	0.501486549244317	28
ENSG00000096093	0.229659301537875	0.121643205911884	351
ENSG00000096384	-0.168979174028331	0.108805240807415	10
ENSG00000096395	1.80413999257486	NA	6
ENSG00000096401	-0.0640523517044768	0.698659683828592	235
ENSG00000096433	0.346324185998975	0.191681156450909	39
ENSG00000096654	0.187380741385455	0.486558056084526	41
ENSG00000096696	2.69939164696252	0.250698089297589	31
ENSG00000096717	0.0312916337616435	0.90207462554314	88
ENSG00000096746	-0.0432080634442986	0.812538313927032	54
ENSG00000096872	0.0711512447903595	0.818203258512444	19
ENSG00000096968	-0.0699333981968671	0.867012767425681	92
ENSG00000097007	-0.0422307831565499	0.873299188336661	123
ENSG00000097021	-0.349079383919924	0.0740401056837339	70
ENSG00000097033	0.0935249012015363	0.573125580970499	318
ENSG00000097046	-0.118873397679888	0.427401178068689	74
ENSG00000097096	0.633223235191164	0.000427588610691197	122
ENSG00000099139	0.0610080505686116	0.845941241894506	354
ENSG00000099194	-0.572083826781713	9.0787147511376e-11	217
ENSG00000099203	-0.257365971124566	0.457101985674728	34
ENSG00000099204	0.0987935339072203	0.518289781619104	294
ENSG00000099219	0.931794519041904	1.85478771859077e-08	232
ENSG00000099246	-0.0459130102573783	0.84261166700302	212
ENSG00000099250	0.336246139332519	0.00569916246299419	422
ENSG00000099256	-0.0335129558618379	0.900010431526367	60
ENSG00000099260	0.541133421665739	0.586422599244941	38
ENSG00000099282	0.407874822078552	0.423053260118944	42
ENSG00000099284	-0.198824538527847	0.0530460233311746	32
ENSG00000099290	0.0773643866899578	0.824180172965234	254
ENSG00000099308	-0.31408842183575	0.271013190870257	129
ENSG00000099326	0.241585353673551	0.292721742117748	43
ENSG00000099330	-0.602754992410855	0.259150552122259	61
ENSG00000099331	-0.188634023544694	0.342411759687871	109
ENSG00000099337	-1.46736702505072	NA	89
ENSG00000099338	1.94690254065986	0.0440784021197815	177
ENSG00000099341	-0.320186360146489	0.00442898815501113	49
ENSG00000099364	-0.30269609897266	0.604153708541483	117
ENSG00000099365	-0.0264912474491369	0.972051051859189	255
ENSG00000099377	0.394950233027322	0.494881172733482	83
ENSG00000099381	0.046925207059346	0.898940509848895	74
ENSG00000099385	-0.198802264539113	0.513465043966749	111
ENSG00000099399	12.0503833652617	3.19977716590314e-22	41
ENSG00000099617	-2.07888632911372	6.27420838017856e-12	57
ENSG00000099622	0.0800528946230525	0.614718585267722	171
ENSG00000099624	-0.531382177833129	0.19432802229507	15
ENSG00000099625	0.403397453451851	0.494121013474481	147
ENSG00000099715	-0.491480892209589	0.326059015449208	301
ENSG00000099783	-0.117398827859236	0.323931691509526	84
ENSG00000099785	-0.547095063250414	0.169374953610374	24
ENSG00000099795	-0.313319158490371	0.778490070183813	14
ENSG00000099797	-0.347650874200817	0.024411431103538	49
ENSG00000099800	-0.490672091422311	0.51051733084169	55
ENSG00000099804	0.0832279626983879	0.797682189433874	42
ENSG00000099810	0.0922778596948642	0.583851289697066	338
ENSG00000099812	1.5571086883956	0.612351432652462	52
ENSG00000099814	0.273819756805525	0.742820002286047	92
ENSG00000099817	-0.239836870463943	0.743519256400597	56
ENSG00000099821	-0.267297993678391	0.406085619333424	33
ENSG00000099822	-1.60950443646943	0.49504541395841	43
ENSG00000099840	-0.603485070077398	0.297388636453599	9
ENSG00000099849	-0.307594794620595	0.754387064981397	79
ENSG00000099860	-1.21659310217441	0.0789205635214869	46
ENSG00000099864	-1.27547852601623	3.99318819403195e-07	97
ENSG00000099866	0.0367398978934756	NA	24
ENSG00000099875	-0.00889448206575646	0.986819279260647	190
ENSG00000099889	0.2410238503007	0.752833013989797	56
ENSG00000099899	-0.038001389046387	0.938680579575084	82
ENSG00000099901	-0.304998960225516	0.0394909121848969	82
ENSG00000099904	-0.151857692291619	0.888677417141719	136
ENSG00000099910	-0.717277907957847	1.47389737552243e-05	50
ENSG00000099917	0.0953461659184311	0.895724344311205	200
ENSG00000099940	-0.406053693317706	0.00831996485292259	196
ENSG00000099942	-0.0661389006225478	0.672662888607219	228
ENSG00000099949	-0.122731667070354	0.638130959068901	152
ENSG00000099953	-0.585621328723971	0.0768376426621441	106
ENSG00000099954	0.402471295073309	0.0037592001651005	360
ENSG00000099956	-0.209089874676251	0.0621143727822629	36
ENSG00000099957	-0.528919961281632	0.434328781438027	198
ENSG00000099958	-1.34781463907984	4.08166400266044e-06	172
ENSG00000099960	-1.8410786279638	NA	30
ENSG00000099968	-0.249687366528512	0.0521160970681169	314
ENSG00000099974	-0.319198909161148	0.836629419288293	87
ENSG00000099977	-0.396011831207258	0.249650145760715	25
[truncated: 14,508 more rows]
