# Supplementary material for: Transposons Acting as Competitive Endogenous RNAs: In-Silico Evidence from Datasets Characterised by L1 Overexpression
Source: Biomedicines. 2022 Dec 17;10(12):3279. doi: 10.3390/biomedicines10123279 (PMC9776036; doi:10.3390/biomedicines10123279)
Supplement: Supplementary file 1 [file biomedicines-10-03279-s001.zip › Supplementary_Table_S2.txt]

mirna	genes_com_up	genes_com_down	padj
hsa-miR-3606-3p	134	24	0.0531751794309805
hsa-miR-5088-3p	153	38	0.203984574587617
hsa-miR-30c-1-3p	103	32	0.666505101096076
hsa-miR-744-3p	74	16	0.277370817259001
hsa-miR-6778-3p	123	53	0.79543583425376
hsa-miR-582-3p	39	15	1
hsa-miR-6726-5p	111	32	0.504631840313198
hsa-miR-374a-3p	99	19	0.116219744841175
hsa-miR-4503	118	36	0.598608251917787
hsa-miR-621	35	13	1
hsa-miR-125a-5p	88	46	0.398132862592926
hsa-miR-4739	65	25	1
hsa-miR-5195-3p	130	36	0.400314372221062
hsa-miR-3690	77	31	1
hsa-miR-7160-5p	101	33	0.78237806468761
hsa-miR-4756-5p	65	25	1
hsa-miR-1976	198	68	0.790470090787047
hsa-miR-615-3p	12	3	0.921674233159476
hsa-miR-5087	89	22	0.346326301278217
hsa-miR-579-3p	162	40	0.180642550485191
hsa-miR-874-3p	63	18	0.63515508797047
hsa-miR-4319	88	46	0.398132862592926
hsa-miR-370-5p	41	8	0.392097941438984
hsa-miR-3935	50	19	1
hsa-miR-6739-3p	177	50	0.337494747380703
hsa-miR-6742-3p	143	41	0.435105354085779
hsa-miR-6881-3p	179	52	0.398132862592926
hsa-miR-3928-3p	72	26	1
hsa-miR-6858-5p	86	13	0.0744258409555774
hsa-miR-942-5p	178	48	0.269952426088566
hsa-miR-892c-5p	100	24	0.279747874145893
hsa-miR-3158-5p	112	36	0.724779200520828
hsa-miR-3135a	44	11	0.581823546219646
hsa-miR-4784	108	22	0.122249547857894
hsa-miR-3620-5p	69	27	1
hsa-miR-29b-2-5p	101	28	0.475995122853452
hsa-miR-3160-5p	156	44	0.38006439124195
hsa-miR-6505-5p	86	20	0.287826833094812
hsa-miR-575	50	9	0.273335850579279
hsa-miR-4709-3p	85	25	0.612922199496464
hsa-miR-4790-3p	81	18	0.273335850579279
hsa-miR-129-2-3p	50	13	0.587784340678819
hsa-miR-6806-5p	68	16	0.387452138662904
hsa-miR-3085-3p	102	46	0.704656008216164
hsa-miR-4273	93	26	0.504631840313198
hsa-miR-548at-5p	104	24	0.242118184396503
hsa-miR-150-5p	100	32	0.739525415478477
hsa-miR-6799-3p	85	42	0.519683198686821
hsa-miR-6889-3p	87	30	0.921674233159476
hsa-miR-6873-3p	187	58	0.519683198686821
hsa-miR-376a-2-5p	62	19	0.764253370502382
hsa-miR-585-3p	4	1	1
hsa-miR-599	72	18	0.436139799047671
hsa-miR-20a-3p	112	28	0.287826833094812
hsa-miR-4651	179	79	0.63515508797047
hsa-miR-16-5p	83	23	0.519683198686821
hsa-miR-4676-5p	50	9	0.273335850579279
hsa-miR-4799-5p	164	39	0.136885964390213
hsa-miR-7156-5p	93	26	0.504631840313198
hsa-miR-3689b-5p	70	15	0.28024709228014
hsa-miR-603	76	17	0.288902860775313
hsa-miR-4770	83	32	1
hsa-miR-6794-3p	110	30	0.425575545138442
hsa-miR-6736-3p	105	37	0.946948163888319
hsa-miR-3940-5p	56	18	0.862185659427217
hsa-miR-1305	121	30	0.269952426088566
hsa-miR-4778-5p	91	23	0.376354198679666
hsa-miR-5572	75	26	0.949151390765923
hsa-miR-10226	68	19	0.591369765305595
hsa-miR-4482-5p	39	17	0.947106498587072
hsa-miR-6778-5p	99	32	0.764253370502382
hsa-miR-6842-3p	83	36	0.846262312194323
hsa-miR-135b-3p	64	8	0.0862650699973602
hsa-miR-145-5p	130	36	0.400314372221062
hsa-miR-205-5p	112	34	0.60226472120426
hsa-miR-5580-3p	92	26	0.519683198686821
hsa-miR-455-5p	39	13	0.967878664451431
hsa-miR-4725-3p	137	63	0.585341622441455
hsa-miR-6876-3p	87	35	1
hsa-miR-4659b-3p	280	66	0.0531751794309805
hsa-miR-6838-5p	83	23	0.519683198686821
hsa-miR-3064-3p	103	20	0.116219744841175
hsa-miR-5588-3p	98	35	0.984197583756402
hsa-miR-578	134	41	0.574237886438146
hsa-miR-3662	227	47	0.0485847545166474
hsa-miR-1287-5p	74	20	0.519683198686821
hsa-miR-4436b-3p	59	20	0.939176407872185
hsa-miR-7850-5p	56	22	1
hsa-miR-5001-3p	129	49	1
hsa-miR-6515-3p	150	39	0.269753281106051
hsa-miR-4271	137	63	0.585341622441455
hsa-miR-339-5p	65	32	0.60226472120426
hsa-miR-2909	35	13	1
hsa-miR-3658	204	57	0.279467733574052
hsa-miR-1915-5p	63	21	0.910683319089181
hsa-miR-1224-3p	112	45	1
hsa-miR-6738-3p	112	29	0.337000879688884
hsa-miR-8055	72	16	0.301233744387492
hsa-miR-497-5p	83	23	0.519683198686821
hsa-miR-1256	80	23	0.591369765305595
hsa-miR-6864-5p	63	19	0.732028253119807
hsa-miR-371a-3p	4	0	0.769305291046648
hsa-miR-664b-3p	162	40	0.180642550485191
hsa-miR-3168	54	9	0.209616721323625
hsa-miR-765	141	49	0.884039242709468
hsa-miR-4777-5p	73	13	0.150135648871482
hsa-miR-298	127	41	0.705731061586322
hsa-miR-629-3p	129	41	0.66445525188212
hsa-miR-4632-5p	59	20	0.939176407872185
hsa-miR-11181-3p	141	49	0.884039242709468
hsa-miR-3173-5p	85	42	0.519683198686821
hsa-miR-1260b	100	46	0.649071681519963
hsa-miR-4721	72	28	1
hsa-miR-8057	75	29	1
hsa-miR-3064-5p	102	46	0.704656008216164
hsa-miR-6793-5p	64	20	0.785743201163081
hsa-miR-659-3p	75	22	0.63515508797047
hsa-miR-30c-2-3p	103	32	0.666505101096076
hsa-miR-7974	117	46	1
hsa-miR-134-3p	99	25	0.340212542198004
hsa-miR-218-1-3p	59	27	0.784597448462573
hsa-miR-151b	14	6	1
hsa-miR-15a-5p	83	23	0.519683198686821
hsa-miR-1267	70	15	0.28024709228014
hsa-miR-6514-3p	70	14	0.242453919042748
hsa-miR-4443	71	22	0.750100616766617
hsa-miR-541-3p	84	27	0.784101062340288
hsa-miR-6747-3p	197	77	1
hsa-miR-4428	94	14	0.0559127475073424
hsa-miR-548t-5p	120	24	0.104884814551922
hsa-miR-151a-5p	14	6	1
hsa-miR-6747-5p	68	27	1
hsa-miR-6504-5p	102	46	0.704656008216164
hsa-miR-5192	71	19	0.519683198686821
hsa-miR-493-5p	87	26	0.63515508797047
hsa-miR-210-5p	69	35	0.519683198686821
hsa-miR-6787-3p	114	44	1
hsa-miR-3691-3p	71	25	0.984758534569047
hsa-miR-1206	87	30	0.921674233159476
hsa-miR-6756-3p	103	48	0.613404952487914
hsa-miR-511-5p	150	55	1
hsa-miR-7152-3p	63	20	0.823079393945758
hsa-miR-4691-5p	141	56	1
hsa-miR-4695-3p	108	19	0.0782660709376991
hsa-miR-26b-3p	107	31	0.519683198686821
hsa-miR-4774-5p	67	14	0.277370817259001
hsa-miR-129-1-3p	50	13	0.587784340678819
hsa-miR-380-3p	92	15	0.0851011454723325
hsa-miR-5590-3p	116	22	0.0917697296877571
hsa-miR-6868-3p	208	43	0.0501341702467245
hsa-miR-516a-5p	10	4	1
hsa-miR-2110	119	32	0.380227172249266
hsa-miR-766-3p	128	43	0.806151285226781
hsa-miR-1-3p	77	19	0.400314372221062
hsa-miR-193b-5p	113	41	1
hsa-miR-500b-5p	54	12	0.403352478945997
hsa-miR-6501-5p	92	23	0.35103268618469
hsa-miR-6780b-3p	49	18	1
hsa-miR-6879-5p	59	20	0.939176407872185
hsa-miR-9986	68	16	0.387452138662904
hsa-miR-135a-2-3p	64	8	0.0862650699973602
hsa-miR-1233-5p	99	32	0.764253370502382
hsa-miR-193a-5p	60	25	0.97655615126992
hsa-miR-5591-5p	111	32	0.504631840313198
hsa-miR-5585-3p	57	5	0.0531751794309805
hsa-miR-130a-5p	199	46	0.0917697296877571
hsa-miR-6817-3p	155	59	1
hsa-miR-409-3p	63	18	0.63515508797047
hsa-miR-8068	149	56	1
hsa-miR-4753-3p	257	60	0.0583780001117967
hsa-miR-1260a	100	46	0.649071681519963
hsa-miR-4710	86	31	1
hsa-miR-938	42	9	0.454070167465391
hsa-miR-6780b-5p	137	63	0.585341622441455
hsa-miR-5683	102	25	0.293762843814915
hsa-miR-6819-5p	78	25	0.792057841754656
hsa-miR-206	77	19	0.400314372221062
hsa-miR-12119	118	33	0.444898881650589
hsa-miR-3074-5p	116	35	0.585341622441455
hsa-miR-651-5p	68	14	0.269753281106051
hsa-miR-11400	12	10	0.380227172249266
hsa-miR-4430	121	49	0.970399570432279
hsa-miR-613	77	19	0.400314372221062
hsa-miR-3680-3p	170	31	0.0473269771234183
hsa-miR-4697-3p	79	23	0.613525721177523
hsa-miR-1257	87	19	0.243804905620555
hsa-miR-361-3p	102	50	0.489417583446374
hsa-miR-331-5p	44	13	0.78237806468761
hsa-miR-584-5p	72	16	0.301233744387492
hsa-miR-6731-5p	134	47	0.915054507512028
hsa-miR-7161-3p	63	12	0.242118184396503
hsa-miR-2467-3p	124	42	0.837082144047981
hsa-miR-1294	68	16	0.387452138662904
hsa-miR-4689	86	13	0.0744258409555774
hsa-miR-4494	74	21	0.591369765305595
hsa-miR-3165	54	18	0.925679700179798
hsa-miR-4652-3p	214	46	0.0531751794309805
hsa-miR-4738-3p	113	37	0.764253370502382
hsa-miR-4769-5p	46	14	0.818647063580349
hsa-miR-5571-3p	66	16	0.425575545138442
hsa-miR-3127-3p	103	48	0.613404952487914
hsa-miR-577	91	18	0.150135648871482
hsa-miR-4731-5p	143	53	1
hsa-miR-5787	149	60	0.967878664451431
hsa-miR-608	179	79	0.63515508797047
hsa-miR-627-3p	225	71	0.517956409252306
hsa-miR-143-3p	83	32	1
hsa-miR-4782-5p	109	23	0.145840569051562
hsa-miR-3140-5p	88	33	1
hsa-miR-378a-5p	66	24	1
hsa-miR-324-5p	43	20	0.823144687482701
hsa-miR-3689e	70	15	0.28024709228014
hsa-miR-138-2-3p	99	33	0.837082144047981
hsa-miR-1587	69	27	1
hsa-miR-3201	55	17	0.80151836966712
hsa-miR-593-3p	112	31	0.444840907391022
hsa-miR-3184-3p	42	5	0.154359941729571
hsa-miR-653-5p	101	14	0.0485847545166474
hsa-miR-367-5p	102	24	0.265739336118422
hsa-miR-4756-3p	79	24	0.683615545782886
hsa-miR-6854-5p	72	12	0.121432330717817
hsa-miR-5093	140	47	0.784597448462573
hsa-miR-6764-5p	108	54	0.435210103964271
hsa-miR-6761-5p	92	39	0.890952111367398
hsa-miR-657	65	26	1
hsa-miR-544b	97	46	0.590330004079096
hsa-miR-329-5p	92	20	0.222648711917516
hsa-miR-7158-3p	49	11	0.444840907391022
hsa-miR-6841-5p	15	8	0.843196464490707
hsa-miR-6512-5p	64	14	0.32621175784916
hsa-miR-5010-3p	144	29	0.0804127390281675
hsa-miR-568	102	28	0.459811359665201
hsa-miR-4711-3p	100	29	0.539013028360194
hsa-miR-4473	39	10	0.63515508797047
hsa-miR-8070	103	25	0.280872353945962
hsa-miR-6812-5p	78	25	0.792057841754656
hsa-miR-6888-3p	130	33	0.273335850579279
hsa-miR-6813-3p	39	13	0.967878664451431
hsa-miR-211-3p	61	36	0.277370817259001
hsa-miR-4277	88	31	0.966931724829983
hsa-miR-4726-3p	128	47	1
hsa-miR-4505	149	60	0.967878664451431
hsa-miR-487a-5p	78	19	0.380227172249266
hsa-miR-140-5p	44	12	0.666994100842488
hsa-miR-6783-3p	140	47	0.784597448462573
hsa-miR-424-5p	83	23	0.519683198686821
hsa-miR-3689f	70	15	0.28024709228014
hsa-miR-6878-5p	163	51	0.576449631450009
hsa-miR-1227-3p	91	33	1
hsa-miR-195-5p	83	23	0.519683198686821
hsa-miR-208a-5p	86	23	0.468125861290938
hsa-miR-362-5p	54	12	0.403352478945997
hsa-miR-320a-5p	154	44	0.404265058770274
hsa-miR-15b-5p	83	23	0.519683198686821
hsa-miR-5706	109	23	0.145840569051562
hsa-miR-638	8	0	0.479010004672562
hsa-miR-647	63	25	1
hsa-miR-889-5p	84	10	0.0494935607827735
hsa-miR-29a-5p	143	36	0.243804905620555
hsa-miR-513a-3p	134	24	0.0531751794309805
hsa-miR-4330	98	24	0.30401562393665
hsa-miR-4791	55	17	0.80151836966712
hsa-miR-3613-3p	239	75	0.488346512717316
hsa-miR-1343-3p	140	47	0.784597448462573
hsa-miR-3150b-3p	108	22	0.122249547857894
hsa-miR-6788-5p	103	32	0.666505101096076
hsa-miR-580-5p	92	21	0.265739336118422
hsa-miR-6740-3p	129	50	1
hsa-miR-513c-3p	134	24	0.0531751794309805
hsa-miR-8085	134	47	0.915054507512028
hsa-miR-487b-5p	78	19	0.380227172249266
hsa-miR-920	111	32	0.504631840313198
hsa-miR-548az-5p	120	24	0.104884814551922
hsa-miR-6875-3p	200	58	0.35103268618469
hsa-miR-2115-3p	119	26	0.149301488853474
hsa-miR-4654	46	14	0.818647063580349
hsa-miR-10401-5p	91	38	0.927666096968788
hsa-miR-3124-3p	193	54	0.293762843814915
hsa-miR-7977	121	37	0.596622073684143
hsa-miR-6737-5p	78	25	0.792057841754656
hsa-miR-1263	31	9	0.840357736634989
hsa-miR-3188	105	22	0.150135648871482
hsa-miR-6776-5p	103	44	0.8495067172062
hsa-miR-6735-5p	59	20	0.939176407872185
hsa-miR-6792-3p	141	56	1
hsa-miR-6809-3p	252	65	0.116332453924311
hsa-miR-4433a-3p	149	43	0.435210103964271
hsa-miR-4324	106	31	0.539013028360194
hsa-miR-361-5p	93	16	0.0917697296877571
hsa-miR-4650-3p	84	25	0.63515508797047
hsa-miR-520f-5p	114	31	0.406930086405297
hsa-miR-1245b-3p	84	19	0.277370817259001
hsa-miR-4656	106	41	1
hsa-miR-617	73	15	0.246796313048055
hsa-miR-654-5p	84	27	0.784101062340288
hsa-miR-4713-5p	114	39	0.872737472247005
hsa-miR-4742-3p	90	20	0.246796313048055
hsa-miR-4659a-3p	280	66	0.0531751794309805
hsa-miR-3652	121	49	0.970399570432279
hsa-miR-6741-5p	37	10	0.705731061586322
hsa-miR-6529-3p	87	30	0.921674233159476
hsa-miR-4796-5p	57	17	0.738098052250425
hsa-miR-4520-2-3p	84	18	0.241449935372647
hsa-miR-4507	56	18	0.862185659427217
hsa-miR-4300	111	32	0.504631840313198
hsa-miR-642a-5p	127	37	0.488346512717316
hsa-miR-3130-5p	39	17	0.947106498587072
hsa-miR-760	130	60	0.587784340678819
hsa-miR-6818-3p	112	27	0.263312517308651
hsa-miR-6828-3p	124	27	0.134092776688091
hsa-miR-138-5p	98	39	1
hsa-miR-4743-3p	124	24	0.090502957396163
hsa-miR-7843-5p	59	20	0.939176407872185
hsa-miR-4678	62	9	0.116219744841175
hsa-miR-4795-3p	224	61	0.223523243373674
hsa-miR-6088	83	32	1
hsa-miR-7975	49	11	0.444840907391022
hsa-miR-544a	138	44	0.652918175264409
hsa-miR-1321	65	25	1
hsa-miR-4703-3p	53	6	0.0966887913074702
hsa-miR-4787-5p	18	8	1
hsa-miR-153-5p	235	67	0.277370817259001
hsa-miR-626	87	35	1
hsa-miR-8069	67	17	0.475298371086076
hsa-miR-4677-5p	156	33	0.0900460107378882
hsa-miR-4732-3p	57	31	0.446163948424028
hsa-miR-2115-5p	98	40	0.970399570432279
hsa-miR-3143	153	37	0.172527867142304
hsa-miR-3140-3p	164	45	0.305443805396851
hsa-miR-125b-5p	88	46	0.398132862592926
hsa-miR-3162-5p	57	11	0.273335850579279
hsa-miR-6833-3p	168	46	0.296366965804889
hsa-miR-6844	173	38	0.0906799972456921
hsa-miR-1183	45	9	0.377247446699828
hsa-miR-5584-3p	84	16	0.150135648871482
hsa-miR-1915-3p	108	54	0.435210103964271
hsa-miR-4302	92	28	0.649071681519963
hsa-miR-4768-5p	168	46	0.296366965804889
hsa-miR-4482-3p	202	42	0.0530624443550538
hsa-miR-1324	69	27	1
hsa-miR-2116-3p	80	30	1
hsa-miR-8063	130	21	0.0485847545166474
hsa-miR-548l	113	14	0.0373877852006607
hsa-miR-6846-3p	41	22	0.560478249850438
hsa-miR-22-5p	118	35	0.539013028360194
hsa-miR-3689a-5p	70	15	0.28024709228014
hsa-miR-142-5p	116	22	0.0917697296877571
hsa-miR-432-5p	74	21	0.591369765305595
hsa-miR-4716-5p	115	23	0.11390959979543
hsa-miR-208b-5p	86	23	0.468125861290938
hsa-miR-320e	45	13	0.746239054516285
hsa-miR-3689b-3p	216	72	0.670292703459718
hsa-miR-1273h-5p	216	72	0.670292703459718
hsa-miR-4649-3p	102	36	0.954021349513337
hsa-miR-6852-3p	91	31	0.894470990087667
hsa-miR-7157-5p	106	25	0.256721134687098
hsa-miR-3119	126	52	0.921405325713357
hsa-miR-6796-3p	46	21	0.843196464490707
hsa-miR-30b-3p	216	72	0.670292703459718
hsa-miR-6883-5p	130	62	0.494887180548485
hsa-miR-6751-3p	85	25	0.612922199496464
hsa-miR-3909	91	31	0.894470990087667
hsa-miR-3692-3p	167	45	0.277370817259001
hsa-miR-1199-5p	85	25	0.612922199496464
hsa-miR-6499-3p	83	21	0.404265058770274
hsa-miR-3689c	216	72	0.670292703459718
hsa-miR-5193	157	58	1
hsa-miR-4728-5p	130	62	0.494887180548485
hsa-miR-4711-5p	75	19	0.440808353420691
hsa-miR-3657	64	31	0.63515508797047
hsa-miR-6780a-5p	216	72	0.670292703459718
hsa-miR-4312	65	25	1
hsa-miR-3689a-3p	216	72	0.670292703459718
hsa-miR-6779-5p	216	72	0.670292703459718
hsa-miR-2355-3p	93	26	0.504631840313198
hsa-miR-4310	106	25	0.256721134687098
hsa-miR-149-3p	130	62	0.494887180548485
hsa-miR-6785-5p	130	62	0.494887180548485
hsa-miR-433-3p	87	19	0.243804905620555
hsa-miR-3692-5p	115	39	0.846262312194323
hsa-miR-6717-5p	12	9	0.488849319941635
hsa-miR-92a-2-5p	104	44	0.880882566170066
hsa-miR-449c-3p	39	6	0.273184970055273
hsa-miR-1178-3p	50	22	0.901871025981483
hsa-miR-6718-5p	15	3	0.724779200520828
hsa-miR-1238-5p	40	16	1
hsa-miR-4325	68	27	1
hsa-miR-4758-5p	40	16	1
hsa-miR-203b-5p	15	3	0.724779200520828
hsa-miR-4322	43	16	1
hsa-miR-660-3p	133	62	0.545405014960273
hsa-miR-4296	43	16	1
hsa-miR-26a-1-3p	80	17	0.246796313048055
hsa-miR-23c	196	41	0.0531751794309805
hsa-miR-4433b-3p	39	8	0.444840907391022
hsa-miR-4265	43	16	1
hsa-miR-580-3p	117	36	0.614307911550796
hsa-miR-26a-2-3p	80	17	0.246796313048055
hsa-miR-633	81	14	0.116219744841175
hsa-miR-491-3p	77	20	0.459811359665201
hsa-miR-2114-5p	39	5	0.203984574587617
hsa-miR-3691-5p	69	21	0.724779200520828
hsa-miR-23b-3p	196	41	0.0531751794309805
hsa-miR-5571-5p	96	15	0.0644264879273098
hsa-miR-3121-5p	92	29	0.724779200520828
hsa-miR-6124	167	45	0.277370817259001
hsa-miR-23a-3p	196	41	0.0531751794309805
hsa-miR-182-3p	45	12	0.63515508797047
hsa-miR-6834-3p	39	7	0.342921892412347
hsa-miR-3120-5p	113	33	0.519683198686821
hsa-miR-3942-3p	140	36	0.271041907548392
hsa-miR-5100	61	16	0.535652769711515
hsa-miR-598-5p	17	3	0.613525721177523
hsa-miR-6516-3p	93	19	0.16778086950655
hsa-miR-9899	21	13	0.5389059180346
hsa-miR-4666a-3p	113	20	0.0744258409555774
hsa-miR-219b-3p	52	11	0.370358348847136
hsa-miR-6839-5p	82	17	0.218150073568878
hsa-miR-4641	83	22	0.465662015921952
hsa-miR-211-5p	171	49	0.380313535828282
hsa-miR-4433b-5p	59	22	1
hsa-miR-378j	82	17	0.218150073568878
hsa-miR-3907	45	14	0.849239457544918
hsa-miR-7113-3p	98	55	0.233527950571403
hsa-miR-507	73	25	0.929175519955052
hsa-miR-6895-3p	102	24	0.265739336118422
hsa-miR-299-3p	44	15	0.984197583756402
hsa-miR-3682-3p	72	21	0.63515508797047
hsa-miR-1264	68	21	0.753458065631084
hsa-miR-1200	118	45	1
hsa-miR-557	73	25	0.929175519955052
hsa-miR-6884-3p	80	30	1
hsa-miR-335-3p	247	60	0.0906799972456921
hsa-miR-204-5p	171	49	0.380313535828282
hsa-miR-4775	275	58	0.0373877852006607
hsa-miR-2054	87	27	0.705731061586322
hsa-miR-19a-5p	99	29	0.565353810204215
hsa-miR-941	9	3	1
hsa-miR-5186	55	22	1
hsa-miR-183-3p	87	33	1
hsa-miR-6071	126	32	0.277370817259001
hsa-miR-3187-3p	48	23	0.737545293276569
hsa-miR-6805-3p	123	43	0.915054507512028
hsa-miR-188-5p	43	8	0.33419655935652
hsa-miR-6879-3p	93	31	0.843196464490707
hsa-miR-152-5p	94	32	0.889420448482715
hsa-miR-9-5p	103	25	0.280872353945962
hsa-miR-6862-5p	120	30	0.277370817259001
hsa-miR-622	63	18	0.63515508797047
hsa-miR-6734-3p	154	55	0.939176407872185
hsa-miR-4438	44	22	0.666994100842488
hsa-miR-33b-5p	56	21	1
hsa-miR-4477b	105	31	0.565353810204215
hsa-miR-4286	92	34	1
hsa-miR-516a-3p	123	44	0.967198243046755
hsa-miR-670-5p	99	34	0.901871025981483
hsa-miR-6866-3p	43	8	0.33419655935652
hsa-miR-7106-5p	157	57	0.984197583756402
hsa-miR-4735-5p	121	27	0.163731137869461
hsa-miR-4776-3p	128	23	0.057111903882945
hsa-miR-501-5p	96	17	0.0966887913074702
hsa-miR-4728-3p	48	12	0.545835554784219
hsa-miR-4529-5p	53	24	0.836409824297088
hsa-miR-101-5p	28	12	1
hsa-miR-33a-5p	56	21	1
hsa-miR-6830-5p	107	28	0.370358348847136
hsa-miR-3942-5p	70	19	0.5389059180346
hsa-miR-4766-3p	78	18	0.309878676864392
hsa-miR-19b-2-5p	99	29	0.565353810204215
hsa-miR-126-5p	150	44	0.460970555468519
hsa-miR-516b-3p	123	44	0.967198243046755
hsa-miR-5701	73	15	0.246796313048055
hsa-miR-4755-3p	97	43	0.764253370502382
hsa-miR-6773-3p	129	26	0.0930593017031011
hsa-miR-2467-5p	71	22	0.750100616766617
hsa-miR-6759-5p	61	23	1
hsa-miR-4258	13	18	0.0485847545166474
hsa-miR-3194-3p	91	41	0.73410946779899
hsa-miR-3917	9	7	0.546674284660656
hsa-miR-5696	219	54	0.115887873791941
hsa-miR-3182	132	24	0.0559127475073424
hsa-miR-5690	51	15	0.742979415759305
hsa-miR-6890-3p	78	16	0.225098495103665
hsa-miR-93-3p	96	33	0.911351110470082
hsa-miR-6780a-3p	145	35	0.187181686447984
hsa-miR-500a-5p	63	16	0.488346512717316
hsa-miR-548aw	159	48	0.502014474627941
hsa-miR-19b-1-5p	99	29	0.565353810204215
hsa-miR-4664-3p	11	8	0.550957887578932
hsa-miR-5681b	38	11	0.786297407466182
hsa-miR-582-5p	86	25	0.591369765305595
hsa-miR-346	64	25	1
hsa-miR-1179	58	16	0.613525721177523
hsa-miR-1913	93	36	1
hsa-miR-4289	74	11	0.0917697296877571
hsa-miR-218-5p	109	30	0.444840907391022
hsa-miR-2113	80	19	0.336712060432425
hsa-miR-5691	123	43	0.915054507512028
hsa-miR-3650	69	26	1
hsa-miR-4436b-5p	131	35	0.33419655935652
hsa-miR-3126-3p	43	7	0.269753281106051
hsa-miR-3179	87	27	0.705731061586322
hsa-miR-4318	47	13	0.666994100842488
hsa-miR-873-5p	57	22	1
hsa-miR-7162-5p	123	44	0.967198243046755
hsa-miR-661	125	58	0.58264386931383
hsa-miR-4253	120	30	0.277370817259001
hsa-miR-520f-3p	46	9	0.342921892412347
hsa-miR-4703-5p	70	19	0.5389059180346
hsa-miR-4435	138	53	1
hsa-miR-6882-3p	106	35	0.79543583425376
hsa-miR-147a	52	18	0.988456241942678
hsa-miR-6732-3p	33	8	0.63515508797047
hsa-miR-6847-5p	105	29	0.459811359665201
hsa-miR-6782-3p	39	8	0.444840907391022
hsa-miR-6853-3p	124	28	0.167333753959991
hsa-miR-6716-5p	98	37	1
hsa-miR-6516-5p	93	23	0.335460393941549
hsa-miR-4423-5p	66	15	0.35103268618469
hsa-miR-581	62	15	0.444840907391022
hsa-miR-643	72	14	0.210710518785763
hsa-miR-5705	8	4	1
hsa-miR-3920	82	14	0.11390959979543
hsa-miR-526b-5p	103	26	0.327712041668483
hsa-miR-1251-3p	88	23	0.430534886298847
hsa-miR-153-3p	73	18	0.412055238949709
hsa-miR-587	141	27	0.0641912931859794
hsa-miR-2117	120	30	0.277370817259001
hsa-miR-6874-5p	74	24	0.833021084345433
hsa-miR-3945	47	13	0.666994100842488
hsa-miR-3191-5p	145	39	0.309878676864392
hsa-miR-223-5p	94	13	0.0530624443550538
hsa-miR-10a-5p	53	12	0.425575545138442
hsa-miR-4260	67	28	0.958257830054087
hsa-miR-4527	58	10	0.203984574587617
hsa-miR-6885-3p	191	54	0.312608406321738
hsa-miR-10394-5p	127	45	0.939176407872185
hsa-miR-584-3p	83	23	0.519683198686821
hsa-miR-11399	61	27	0.850085750505994
hsa-miR-1245b-5p	38	13	1
hsa-miR-2861	127	50	1
hsa-miR-519a-2-5p	90	15	0.0917697296877571
hsa-miR-122-5p	64	17	0.537668055812113
hsa-miR-4274	39	6	0.273184970055273
hsa-miR-3135b	97	38	1
hsa-miR-143-5p	83	21	0.404265058770274
hsa-miR-9900	57	27	0.718241129712138
hsa-miR-4764-5p	92	27	0.591369765305595
hsa-miR-4773	86	23	0.468125861290938
hsa-miR-129-5p	121	41	0.839824358992864
hsa-miR-5680	145	35	0.187181686447984
hsa-miR-6777-3p	77	24	0.743243189691658
hsa-miR-520b-5p	90	15	0.0917697296877571
hsa-miR-4502	78	20	0.444840907391022
hsa-miR-556-3p	44	13	0.78237806468761
hsa-miR-345-3p	104	32	0.637421336433984
hsa-miR-9983-3p	121	41	0.839824358992864
hsa-miR-412-5p	7	2	1
hsa-miR-3529-5p	32	13	1
hsa-miR-2116-5p	73	16	0.283999219944662
hsa-miR-450b-5p	130	47	0.987353082508448
hsa-miR-708-3p	45	5	0.116219744841175
hsa-miR-4495	136	33	0.21219324393102
hsa-miR-4663	68	32	0.686201460175223
hsa-miR-1248	150	34	0.116332453924311
hsa-miR-6855-5p	66	28	0.929175519955052
hsa-miR-3162-3p	35	12	1
hsa-miR-4639-5p	56	21	1
hsa-miR-1253	122	24	0.0925230943683913
hsa-miR-642b-5p	94	31	0.820629026959155
hsa-miR-6132	108	49	0.666994100842488
hsa-miR-4519	49	17	0.999450961315566
hsa-miR-1226-3p	76	27	0.997119071918621
hsa-miR-1205	127	45	0.939176407872185
hsa-miR-4804-3p	44	10	0.48639865588127
hsa-miR-1273h-3p	57	15	0.558940505148921
hsa-miR-29b-1-5p	121	40	0.773204259520435
hsa-miR-4758-3p	81	31	1
hsa-miR-6069	51	15	0.742979415759305
hsa-miR-4684-5p	75	17	0.305378605068308
hsa-miR-3149	68	19	0.591369765305595
hsa-miR-7114-5p	73	30	0.984573571152636
hsa-miR-4670-3p	76	12	0.104884814551922
hsa-miR-154-5p	51	5	0.0862650699973602
hsa-miR-4727-5p	118	37	0.650200265724536
hsa-miR-4694-5p	44	12	0.666994100842488
hsa-miR-6859-3p	45	19	0.984197583756402
hsa-miR-10395-5p	49	13	0.612922199496464
hsa-miR-6759-3p	72	25	0.958257830054087
hsa-miR-338-3p	101	26	0.361950027248682
hsa-miR-3674	109	30	0.444840907391022
hsa-miR-6131	67	28	0.958257830054087
hsa-miR-4251	144	46	0.64715082637094
hsa-miR-3152-3p	53	10	0.277370817259001
hsa-miR-1237-3p	124	41	0.769305291046648
hsa-miR-6878-3p	135	38	0.415074704568729
hsa-miR-3134	61	9	0.116332453924311
hsa-miR-7112-3p	54	21	1
hsa-miR-556-5p	47	10	0.406935584389855
hsa-miR-4771	56	24	0.929175519955052
hsa-miR-323a-5p	50	14	0.666994100842488
hsa-miR-1288-3p	38	13	1
hsa-miR-297	76	15	0.203984574587617
hsa-miR-3142	38	13	1
hsa-miR-6836-5p	108	49	0.666994100842488
hsa-miR-875-5p	30	3	0.217187818011381
hsa-miR-6083	101	28	0.475995122853452
hsa-miR-185-3p	150	79	0.233527950571403
hsa-miR-379-5p	32	13	1
hsa-miR-4455	93	45	0.539013028360194
hsa-miR-3170	66	28	0.929175519955052
hsa-miR-6762-3p	108	45	0.915054507512028
hsa-miR-944	145	36	0.220807675141048
hsa-miR-6799-5p	98	46	0.610428971717315
hsa-miR-4753-5p	61	16	0.535652769711515
hsa-miR-4685-3p	125	29	0.189574907662962
hsa-miR-431-5p	58	13	0.388629275204139
hsa-miR-3663-5p	87	19	0.243804905620555
hsa-miR-331-3p	76	38	0.519683198686821
hsa-miR-6735-3p	69	29	0.943115494662137
hsa-miR-8060	83	21	0.404265058770274
hsa-miR-4287	125	29	0.189574907662962
hsa-miR-4729	167	35	0.0744258409555774
hsa-miR-3915	99	22	0.219200681103476
hsa-miR-3665	100	41	0.958257830054087
hsa-miR-518c-5p	111	38	0.87986908299829
hsa-miR-567	86	14	0.0917697296877571
hsa-miR-590-3p	220	53	0.100731324396573
hsa-miR-3683	11	1	0.539013028360194
hsa-miR-616-3p	72	23	0.804073855701555
hsa-miR-670-3p	161	37	0.116219744841175
hsa-miR-1224-5p	53	11	0.342921892412347
hsa-miR-10b-5p	53	12	0.425575545138442
hsa-miR-148a-5p	75	23	0.718241129712138
hsa-miR-6503-5p	58	10	0.203984574587617
hsa-miR-876-3p	80	18	0.280872353945962
hsa-miR-518a-5p	90	32	0.984041891608322
hsa-miR-511-3p	92	21	0.265739336118422
hsa-miR-6847-3p	53	15	0.666994100842488
hsa-miR-4675	86	29	0.884531165727108
hsa-miR-12128	97	37	1
hsa-miR-142-3p	44	5	0.126756166919249
hsa-miR-3202	111	36	0.746278148185137
hsa-miR-323b-3p	50	2	0.0473269771234183
hsa-miR-7515	100	31	0.666994100842488
hsa-miR-6505-3p	109	39	0.976901793225308
hsa-miR-4741	86	29	0.884531165727108
hsa-miR-146b-3p	88	35	1
hsa-miR-3163	264	61	0.0531751794309805
hsa-miR-3171	59	15	0.505927513336358
hsa-miR-412-3p	74	27	1
hsa-miR-935	64	13	0.273335850579279
hsa-miR-7155-5p	95	37	1
hsa-miR-6754-3p	74	27	1
hsa-miR-5007-3p	88	20	0.272516965288486
hsa-miR-4282	283	57	0.0276789075926879
hsa-miR-7-2-3p	152	25	0.0373877852006607
hsa-miR-664a-5p	54	15	0.63515508797047
hsa-miR-576-3p	50	7	0.154816058606096
hsa-miR-4526	86	31	1
hsa-miR-4682	84	31	1
hsa-miR-4638-3p	63	26	0.992200487626577
hsa-miR-6887-3p	134	50	1
hsa-miR-1468-3p	180	50	0.301233744387492
hsa-miR-627-5p	57	17	0.738098052250425
hsa-miR-499b-3p	54	13	0.479010004672562
hsa-miR-6775-3p	119	64	0.256701259972713
hsa-miR-4760-5p	111	24	0.160706260340865
hsa-miR-5589-5p	98	38	1
hsa-miR-136-5p	129	24	0.0691034706578666
hsa-miR-1291	119	64	0.256701259972713
hsa-miR-6826-3p	110	41	1
hsa-miR-3660	86	31	1
hsa-miR-3138	78	25	0.792057841754656
hsa-miR-548e-5p	165	52	0.591369765305595
hsa-miR-499a-3p	54	13	0.479010004672562
hsa-miR-4280	36	4	0.184048353056385
hsa-miR-527	90	32	0.984041891608322
hsa-miR-4794	54	15	0.63515508797047
hsa-miR-6752-3p	146	52	0.939176407872185
hsa-miR-8081	64	12	0.223523243373674
hsa-miR-5089-5p	85	22	0.427022040326293
hsa-miR-7-1-3p	152	25	0.0373877852006607
hsa-miR-8077	92	25	0.471787738545643
hsa-miR-4757-5p	118	33	0.444898881650589
hsa-miR-4714-5p	55	12	0.380313535828282
hsa-miR-8061	111	24	0.160706260340865
hsa-miR-592	62	20	0.846632056669629
hsa-miR-6744-3p	118	33	0.444898881650589
hsa-miR-4521	64	16	0.47077340012352
hsa-miR-6841-3p	87	27	0.705731061586322
hsa-miR-506-5p	70	15	0.28024709228014
hsa-miR-651-3p	147	40	0.326624749044152
hsa-miR-6842-5p	125	59	0.529663821123196
hsa-miR-5589-3p	96	19	0.13568033137354
hsa-miR-216a-5p	72	26	1
hsa-miR-6130	93	32	0.915054507512028
hsa-miR-6848-3p	64	17	0.537668055812113
hsa-miR-483-5p	7	2	1
hsa-miR-4783-5p	4	7	0.175835376513296
hsa-miR-6129	93	32	0.915054507512028
hsa-miR-5681a	84	29	0.929175519955052
hsa-miR-16-1-3p	100	21	0.16778086950655
hsa-miR-6133	93	32	0.915054507512028
hsa-miR-4510	93	32	0.915054507512028
hsa-miR-6752-5p	125	59	0.529663821123196
hsa-miR-7110-5p	125	59	0.529663821123196
hsa-miR-6751-5p	85	23	0.48639865588127
hsa-miR-4797-3p	71	24	0.915054507512028
hsa-miR-6078	12	4	1
hsa-miR-6843-3p	64	17	0.537668055812113
hsa-miR-3157-5p	95	30	0.722494084535968
hsa-miR-203b-3p	59	13	0.360675900701417
hsa-miR-6127	93	32	0.915054507512028
hsa-miR-7151-5p	41	10	0.573004406215309
hsa-miR-6803-5p	85	23	0.48639865588127
hsa-miR-6758-3p	89	25	0.519683198686821
hsa-miR-561-3p	146	35	0.176247407151963
hsa-miR-620	71	16	0.316367919720576
hsa-miR-514b-5p	89	17	0.134092776688091
hsa-miR-2681-3p	44	9	0.400758016708816
hsa-miR-4790-5p	18	6	1
hsa-miR-4328	182	44	0.126756166919249
hsa-miR-6845-3p	167	41	0.167333753959991
hsa-miR-30e-3p	175	53	0.48639865588127
hsa-miR-132-3p	49	17	0.999450961315566
hsa-miR-212-5p	79	39	0.539013028360194
hsa-miR-570-3p	232	64	0.238142852124333
hsa-miR-4463	35	9	0.666994100842488
hsa-miR-4781-3p	37	15	1
hsa-miR-1270	71	16	0.316367919720576
hsa-miR-450a-2-3p	125	40	0.683615545782886
hsa-miR-30a-3p	175	53	0.48639865588127
hsa-miR-105-3p	7	7	0.400314372221062
hsa-miR-6851-5p	112	42	1
hsa-miR-3919	133	35	0.30401562393665
hsa-miR-3617-3p	61	15	0.465662015921952
hsa-miR-448	122	25	0.11390959979543
hsa-miR-30d-3p	175	53	0.48639865588127
hsa-miR-340-3p	34	16	0.845395389683086
hsa-miR-144-3p	102	28	0.459811359665201
hsa-miR-4740-5p	73	22	0.690007037821801
hsa-miR-212-3p	49	17	0.999450961315566
hsa-miR-3606-5p	70	19	0.5389059180346
hsa-miR-151a-3p	40	10	0.605087021035555
hsa-miR-1269b	61	20	0.884655003264396
hsa-miR-4776-5p	51	13	0.550957887578932
hsa-miR-3689d	112	42	1
hsa-miR-6827-3p	34	16	0.845395389683086
hsa-miR-202-5p	56	21	1
hsa-miR-4660	91	33	1
hsa-miR-12126	98	34	0.921674233159476
hsa-miR-1283	143	39	0.339741264350585
hsa-miR-548ao-3p	9	1	0.666505101096076
hsa-miR-4529-3p	58	25	0.918621070956023
hsa-miR-513c-5p	89	17	0.134092776688091
hsa-miR-539-5p	148	36	0.189862763727942
hsa-miR-3908	61	15	0.465662015921952
hsa-miR-3059-5p	189	51	0.256721134687098
hsa-miR-1269a	61	20	0.884655003264396
hsa-miR-5011-5p	243	70	0.282617070441589
hsa-miR-4659a-5p	77	22	0.591369765305595
hsa-miR-4676-3p	108	30	0.459811359665201
hsa-miR-452-5p	108	30	0.459811359665201
hsa-miR-4659b-5p	77	22	0.591369765305595
hsa-miR-302c-5p	158	38	0.160706260340865
hsa-miR-4715-3p	58	20	0.967878664451431
hsa-miR-892c-3p	108	30	0.459811359665201
hsa-miR-4798-5p	10	0	0.388629275204139
hsa-miR-299-5p	64	19	0.699709523995914
hsa-miR-135b-5p	65	21	0.84416147296299
hsa-miR-5004-3p	109	21	0.106549643519366
hsa-miR-5002-3p	55	16	0.705731061586322
hsa-miR-4762-3p	137	32	0.169550267204549
hsa-miR-135a-5p	65	21	0.84416147296299
hsa-miR-8075	91	36	1
hsa-miR-6802-3p	49	24	0.677551768615386
hsa-miR-6830-3p	111	32	0.504631840313198
hsa-miR-6823-5p	73	28	1
hsa-miR-6728-3p	122	45	1
hsa-miR-509-3p	40	10	0.605087021035555
hsa-miR-7113-5p	93	48	0.404265058770274
hsa-miR-106a-3p	70	19	0.5389059180346
hsa-miR-8054	61	12	0.269753281106051
hsa-miR-8084	49	11	0.444840907391022
hsa-miR-512-3p	49	15	0.812060449315496
hsa-miR-548k	61	12	0.269753281106051
hsa-miR-4749-3p	67	29	0.889420448482715
hsa-miR-6853-5p	12	16	0.0559127475073424
hsa-miR-548av-5p	61	12	0.269753281106051
hsa-miR-4433a-5p	59	21	1
hsa-miR-4460	45	7	0.238142852124333
hsa-miR-550a-5p	100	38	1
hsa-miR-6811-3p	99	28	0.504631840313198
hsa-miR-92a-1-5p	81	24	0.63515508797047
hsa-miR-1236-3p	139	42	0.535652769711515
hsa-miR-550a-3-5p	100	38	1
hsa-miR-4722-3p	97	40	0.947106498587072
hsa-miR-10392-3p	21	15	0.35103268618469
hsa-miR-6727-3p	97	40	0.947106498587072
hsa-miR-6880-5p	100	26	0.386823988239127
hsa-miR-10398-5p	78	40	0.47077340012352
hsa-miR-924	62	19	0.764253370502382
hsa-miR-1271-3p	100	38	1
hsa-miR-6867-5p	191	71	1
hsa-miR-3714	77	24	0.743243189691658
hsa-miR-3978	130	32	0.243804905620555
hsa-miR-3925-3p	121	21	0.0559127475073424
hsa-miR-6829-5p	88	45	0.444840907391022
hsa-miR-4276	109	25	0.219406362679062
hsa-miR-6745	104	42	0.9938171567069
hsa-miR-558	77	30	1
hsa-miR-6766-5p	108	63	0.138993661905375
hsa-miR-7111-5p	129	58	0.654983194545046
hsa-miR-4447	80	40	0.511252998136506
hsa-miR-6856-5p	71	13	0.173802792743912
hsa-miR-6870-5p	129	58	0.654983194545046
hsa-miR-3144-3p	54	11	0.319130044310046
hsa-miR-4778-3p	176	43	0.146022605540143
hsa-miR-4658	49	13	0.612922199496464
hsa-miR-133b	84	24	0.566906781767286
hsa-miR-199b-3p	41	9	0.479010004672562
hsa-miR-4693-3p	63	19	0.732028253119807
hsa-miR-5698	129	58	0.654983194545046
hsa-miR-5190	72	19	0.496093556605392
hsa-miR-1914-5p	88	28	0.75383232130027
hsa-miR-3129-5p	41	9	0.479010004672562
hsa-miR-4667-3p	134	51	1
hsa-miR-23b-5p	58	18	0.795268073627878
hsa-miR-6790-5p	49	13	0.612922199496464
hsa-miR-4653-5p	129	33	0.279467733574052
hsa-miR-23a-5p	58	18	0.795268073627878
hsa-miR-12129	59	13	0.360675900701417
hsa-miR-4472	80	40	0.511252998136506
hsa-miR-6757-5p	48	15	0.845395389683086
hsa-miR-1203	17	9	0.823830517505307
hsa-miR-363-5p	104	42	0.9938171567069
hsa-miR-2052	111	24	0.160706260340865
hsa-miR-508-5p	60	27	0.823830517505307
hsa-miR-6748-5p	89	35	1
hsa-miR-4254	109	50	0.63515508797047
hsa-miR-5010-5p	58	31	0.474165101903455
hsa-miR-133a-3p	84	24	0.566906781767286
hsa-miR-12131	125	36	0.479010004672562
hsa-miR-7154-5p	120	25	0.116219744841175
hsa-miR-6758-5p	71	13	0.173802792743912
hsa-miR-4525	58	31	0.474165101903455
hsa-miR-12122	76	27	0.997119071918621
hsa-miR-759	74	14	0.184396884846449
hsa-miR-4635	99	34	0.901871025981483
hsa-miR-3921	129	33	0.279467733574052
hsa-miR-146a-3p	138	38	0.370917540983291
hsa-miR-6756-5p	108	63	0.138993661905375
hsa-miR-4474-3p	65	23	1
hsa-miR-6867-3p	129	48	1
hsa-miR-4452	90	20	0.246796313048055
hsa-miR-2355-5p	133	46	0.87986908299829
hsa-miR-4717-3p	68	21	0.753458065631084
hsa-miR-127-5p	73	16	0.283999219944662
hsa-miR-1288-5p	57	16	0.63515508797047
hsa-miR-4648	37	16	0.967878664451431
hsa-miR-4642	77	24	0.743243189691658
hsa-miR-219a-2-3p	74	21	0.591369765305595
hsa-miR-4307	165	38	0.116219744841175
hsa-miR-640	53	7	0.116332453924311
hsa-miR-6796-5p	74	28	1
hsa-miR-4266	57	12	0.332093964265607
hsa-miR-2392	44	13	0.78237806468761
hsa-miR-205-3p	134	31	0.167333753959991
hsa-miR-6768-3p	51	12	0.476051092935011
hsa-miR-574-5p	91	33	1
hsa-miR-423-3p	15	5	1
hsa-miR-199a-3p	41	9	0.479010004672562
hsa-miR-654-3p	48	13	0.63515508797047
hsa-miR-3912-5p	79	26	0.84416147296299
hsa-miR-668-3p	65	16	0.448198124045005
hsa-miR-4695-5p	71	18	0.459428789035373
hsa-miR-1266-3p	74	28	1
hsa-miR-6077	117	35	0.560478249850438
hsa-miR-4723-5p	129	58	0.654983194545046
hsa-miR-4432	42	10	0.537931480764111
hsa-miR-7110-3p	155	45	0.435210103964271
hsa-miR-7114-3p	36	16	0.929175519955052
hsa-miR-9851-5p	92	32	0.93196098294535
hsa-miR-921	46	9	0.342921892412347
hsa-miR-4679	97	21	0.203984574587617
hsa-miR-1180-5p	36	16	0.929175519955052
hsa-miR-8076	42	10	0.537931480764111
hsa-miR-365a-3p	35	8	0.556311126654671
hsa-miR-876-5p	93	22	0.282617070441589
hsa-miR-6824-5p	41	12	0.784597448462573
hsa-miR-3944-5p	64	24	1
hsa-miR-3680-5p	38	7	0.377620005615372
hsa-miR-10395-3p	71	16	0.316367919720576
hsa-miR-6074	133	35	0.30401562393665
hsa-miR-4755-5p	175	45	0.209616721323625
hsa-miR-7159-3p	88	26	0.612922199496464
hsa-miR-365b-3p	35	8	0.556311126654671
hsa-miR-3938	58	17	0.705199253713843
hsa-miR-539-3p	97	36	1
hsa-miR-3145-3p	147	36	0.201631472988591
hsa-miR-374c-5p	140	36	0.271041907548392
hsa-miR-5006-3p	175	45	0.209616721323625
hsa-miR-485-3p	97	36	1
hsa-miR-4499	54	5	0.0696393552055953
hsa-miR-3167	93	22	0.282617070441589
hsa-miR-1225-3p	43	27	0.285622457686078
hsa-miR-4646-3p	63	22	0.984147584830231
hsa-miR-3183	130	40	0.591369765305595
hsa-miR-6865-3p	69	29	0.943115494662137
hsa-miR-3688-5p	80	26	0.82035644357894
hsa-miR-655-3p	140	36	0.271041907548392
hsa-miR-6894-3p	48	20	1
hsa-miR-4640-3p	30	12	1
hsa-miR-1468-5p	20	6	0.951888746411208
hsa-miR-1246	65	13	0.263609925238125
hsa-miR-8071	44	13	0.78237806468761
hsa-miR-4723-3p	130	40	0.591369765305595
hsa-miR-6832-3p	123	34	0.411877917979044
hsa-miR-374a-5p	146	23	0.0373877852006607
hsa-miR-6837-3p	112	25	0.185142968167372
hsa-miR-1261	67	11	0.134092776688091
hsa-miR-4445-5p	49	12	0.519683198686821
hsa-miR-374b-5p	146	23	0.0373877852006607
hsa-miR-4290	128	43	0.806151285226781
hsa-miR-634	57	8	0.116332453924311
hsa-miR-6769b-3p	130	40	0.591369765305595
hsa-miR-6509-3p	120	35	0.504631840313198
hsa-miR-6815-3p	135	42	0.609747392753478
hsa-miR-1537-5p	72	23	0.804073855701555
hsa-miR-4699-3p	118	23	0.0959978242101187
hsa-miR-6868-5p	110	33	0.587784340678819
hsa-miR-376b-5p	44	18	1
hsa-miR-520e-5p	115	33	0.488346512717316
hsa-miR-6872-3p	80	27	0.894470990087667
hsa-miR-3924	87	19	0.243804905620555
hsa-miR-95-5p	144	27	0.0531751794309805
hsa-miR-199a-5p	100	30	0.609747392753478
hsa-miR-2053	89	24	0.47077340012352
hsa-miR-4666b	72	25	0.958257830054087
hsa-miR-199b-5p	100	30	0.609747392753478
hsa-miR-376c-5p	44	18	1
hsa-miR-31-3p	41	6	0.241742052484379
hsa-miR-515-5p	160	40	0.201631472988591
hsa-miR-519e-5p	160	40	0.201631472988591
hsa-miR-4446-5p	183	43	0.11390959979543
hsa-miR-943	60	18	0.735129685515483
hsa-miR-3686	113	23	0.116219744841175
hsa-miR-3675-3p	59	17	0.666994100842488
hsa-miR-190b-5p	58	13	0.388629275204139
hsa-miR-190a-5p	58	13	0.388629275204139
hsa-miR-6831-5p	36	8	0.519683198686821
hsa-miR-6732-5p	21	7	1
hsa-miR-3927-3p	36	8	0.519683198686821
hsa-miR-4662a-3p	38	14	1
hsa-miR-3189-3p	93	30	0.769305291046648
hsa-miR-8074	8	1	0.743243189691658
hsa-miR-3934-3p	93	38	0.972154780992479
hsa-miR-12130	45	13	0.746239054516285
hsa-miR-6509-5p	61	17	0.613525721177523
hsa-miR-4320	93	26	0.504631840313198
hsa-miR-6793-3p	85	20	0.30401562393665
hsa-miR-4645-3p	63	6	0.0531751794309805
hsa-miR-1290	137	26	0.0648197470117073
hsa-miR-656-3p	133	30	0.145261029610676
hsa-miR-382-3p	64	10	0.126756166919249
hsa-miR-4531	127	34	0.342921892412347
hsa-miR-624-3p	61	13	0.315745654096512
hsa-miR-589-3p	104	33	0.705731061586322
hsa-miR-197-5p	57	19	0.920573519802913
hsa-miR-6861-5p	68	22	0.840357736634989
hsa-miR-4263	136	31	0.148735582382856
hsa-miR-3679-3p	113	40	0.947827369977304
hsa-miR-1208	88	31	0.966931724829983
hsa-miR-1250-3p	171	50	0.42079056051266
hsa-miR-4540	38	10	0.666994100842488
hsa-miR-5047	79	25	0.764411921484935
hsa-miR-8056	72	23	0.804073855701555
hsa-miR-219a-1-3p	52	12	0.450718523718768
hsa-miR-6839-3p	108	31	0.504631840313198
hsa-miR-5587-5p	48	16	0.939269259569312
hsa-miR-3132	57	19	0.920573519802913
hsa-miR-4774-3p	59	18	0.764253370502382
hsa-miR-873-3p	64	28	0.875012711106121
hsa-miR-1301-3p	79	25	0.764411921484935
hsa-let-7c-3p	77	21	0.519683198686821
hsa-miR-12116	60	7	0.0859538142060783
hsa-miR-8485	170	54	0.601550182279448
hsa-miR-12133	72	21	0.63515508797047
hsa-miR-1271-5p	72	21	0.63515508797047
hsa-miR-5702	73	21	0.613525721177523
hsa-miR-372-5p	138	22	0.044560134236796
hsa-miR-543	73	22	0.690007037821801
hsa-miR-4722-5p	108	42	1
hsa-miR-605-5p	57	14	0.485753764652603
hsa-miR-3065-5p	126	32	0.277370817259001
hsa-miR-182-5p	103	40	1
hsa-miR-96-5p	72	21	0.63515508797047
hsa-miR-6826-5p	34	9	0.705731061586322
hsa-miR-10525-3p	59	10	0.189862763727942
hsa-miR-4504	73	18	0.412055238949709
hsa-miR-4752	53	12	0.425575545138442
hsa-miR-4757-3p	9	3	1
hsa-miR-384	83	18	0.251539462489294
hsa-miR-24-2-5p	45	10	0.459811359665201
hsa-miR-3927-5p	49	12	0.519683198686821
hsa-miR-12127	48	8	0.246796313048055
hsa-miR-187-5p	55	17	0.80151836966712
hsa-miR-3192-5p	112	46	0.942919784645664
hsa-miR-548q	62	18	0.666994100842488
hsa-miR-3661	60	30	0.591369765305595
hsa-miR-4288	51	5	0.0862650699973602
hsa-miR-6849-3p	250	74	0.33419655935652
hsa-miR-3116	84	39	0.666994100842488
hsa-miR-149-5p	83	30	1
hsa-miR-631	60	30	0.591369765305595
hsa-miR-4745-5p	81	26	0.786297407466182
hsa-miR-10393-3p	66	22	0.901096467306789
hsa-miR-3192-3p	79	10	0.0531751794309805
hsa-miR-6894-5p	81	24	0.63515508797047
hsa-miR-122b-5p	79	12	0.0906799972456921
hsa-miR-3913-5p	50	18	1
hsa-miR-202-3p	63	18	0.63515508797047
hsa-miR-3169	44	17	1
hsa-miR-200a-3p	79	28	0.987353082508448
hsa-miR-1302	66	20	0.728451486092642
hsa-miR-4718	47	16	0.972154780992479
hsa-miR-6742-5p	78	32	0.984147584830231
hsa-miR-6795-5p	98	36	1
hsa-miR-4717-5p	34	10	0.839824358992864
hsa-miR-3622b-5p	72	32	0.81709537702795
hsa-miR-4270	102	30	0.565353810204215
hsa-miR-6085	29	15	0.72142075483087
hsa-miR-4683	50	11	0.419345266000052
hsa-miR-217-3p	66	5	0.0449036123199804
hsa-miR-6834-5p	62	20	0.846632056669629
hsa-miR-296-3p	44	14	0.890466490691252
hsa-miR-10393-5p	134	32	0.201614229282421
hsa-miR-2114-3p	75	22	0.63515508797047
hsa-miR-939-5p	103	39	1
hsa-miR-6824-3p	88	27	0.671400658402488
hsa-miR-3611	49	18	1
hsa-miR-1343-5p	103	39	1
hsa-miR-892a	79	15	0.167333753959991
hsa-miR-4530	117	53	0.655924574654848
hsa-miR-4780	59	26	0.871652563548511
hsa-miR-875-3p	166	42	0.203984574587617
hsa-miR-1251-5p	38	11	0.786297407466182
hsa-miR-934	59	12	0.289628575430158
hsa-miR-5187-5p	77	34	0.820629026959155
hsa-miR-6736-5p	57	14	0.485753764652603
hsa-miR-141-5p	64	21	0.87986908299829
hsa-miR-3616-5p	61	16	0.535652769711515
hsa-miR-24-1-5p	45	10	0.459811359665201
hsa-miR-6500-5p	40	11	0.705731061586322
hsa-miR-490-5p	72	12	0.121432330717817
hsa-miR-141-3p	79	28	0.987353082508448
hsa-miR-6887-5p	98	36	1
hsa-miR-4769-3p	98	30	0.644011986674709
hsa-miR-10522-5p	104	29	0.476380732445109
hsa-miR-198	84	24	0.566906781767286
hsa-miR-485-5p	141	66	0.519683198686821
hsa-miR-4441	102	30	0.565353810204215
hsa-miR-6792-5p	67	22	0.871642294002026
hsa-miR-6513-5p	78	20	0.444840907391022
hsa-miR-4528	109	26	0.258796222457868
hsa-miR-664a-3p	141	32	0.134092776688091
hsa-miR-491-5p	98	37	1
hsa-miR-656-5p	50	10	0.33419655935652
hsa-miR-3122	50	18	1
hsa-miR-7162-3p	97	33	0.884655003264396
hsa-miR-7109-3p	36	14	1
hsa-miR-888-3p	59	18	0.764253370502382
hsa-miR-1298-3p	56	12	0.35103268618469
hsa-miR-8082	81	18	0.273335850579279
hsa-miR-645	52	12	0.450718523718768
hsa-miR-6515-5p	74	19	0.459811359665201
hsa-miR-4647	59	19	0.851238687228611
hsa-miR-4662b	59	19	0.851238687228611
hsa-miR-4701-3p	57	14	0.485753764652603
hsa-miR-4424	68	25	1
hsa-miR-1231	57	12	0.332093964265607
hsa-miR-891b	66	13	0.246796313048055
hsa-miR-214-5p	57	22	1
hsa-miR-630	89	18	0.172527867142304
hsa-miR-3126-5p	53	17	0.871642294002026
hsa-miR-6813-5p	29	15	0.72142075483087
hsa-miR-33a-3p	137	37	0.337494747380703
hsa-miR-549a-5p	61	15	0.465662015921952
hsa-miR-6754-5p	102	30	0.565353810204215
hsa-miR-218-2-3p	36	13	1
hsa-miR-2276-5p	98	41	0.917767965230242
hsa-miR-4299	65	25	1
hsa-miR-637	114	36	0.670292703459718
hsa-miR-1304-5p	71	23	0.838393243673859
hsa-miR-3185	162	31	0.0531751794309805
hsa-miR-4426	59	19	0.851238687228611
hsa-miR-4446-3p	52	16	0.807036113177238
hsa-miR-6801-5p	66	22	0.901096467306789
hsa-miR-6728-5p	63	22	0.984147584830231
hsa-miR-6827-5p	81	42	0.437032555955378
hsa-miR-6875-5p	53	17	0.871642294002026
hsa-miR-573	61	16	0.535652769711515
hsa-miR-5580-5p	100	35	0.938616238713995
hsa-miR-4481	81	26	0.786297407466182
hsa-miR-6884-5p	141	66	0.519683198686821
hsa-miR-6764-3p	88	27	0.671400658402488
hsa-miR-3684	19	4	0.674380021400832
hsa-miR-4653-3p	50	15	0.773234764689016
hsa-miR-498-3p	37	15	1
hsa-miR-5003-3p	120	17	0.0373877852006607
hsa-miR-4534	81	18	0.273335850579279
hsa-miR-4279	136	40	0.488346512717316
hsa-miR-3147	53	15	0.666994100842488
hsa-miR-3151-3p	69	15	0.295341340485193
hsa-miR-3614-3p	35	17	0.78237806468761
hsa-miR-632	51	5	0.0862650699973602
hsa-miR-3605-5p	95	35	1
hsa-miR-4633-3p	40	11	0.705731061586322
hsa-miR-4456	64	39	0.223523243373674
hsa-miR-1262	57	14	0.485753764652603
hsa-miR-3190-5p	97	39	1
hsa-miR-6823-3p	75	22	0.63515508797047
hsa-miR-4308	103	31	0.60864120337493
hsa-miR-4298	66	20	0.728451486092642
hsa-miR-6817-5p	98	30	0.644011986674709
hsa-miR-100-3p	36	10	0.750742100760753
hsa-miR-4295	56	24	0.929175519955052
hsa-miR-130a-3p	56	24	0.929175519955052
hsa-miR-130b-3p	56	24	0.929175519955052
hsa-miR-7152-5p	142	40	0.403352478945997
hsa-let-7i-5p	68	31	0.764253370502382
hsa-let-7d-5p	68	31	0.764253370502382
hsa-let-7e-5p	68	31	0.764253370502382
hsa-let-7b-5p	68	31	0.764253370502382
hsa-miR-12132	71	18	0.459428789035373
hsa-let-7a-5p	68	31	0.764253370502382
hsa-let-7c-5p	68	31	0.764253370502382
hsa-miR-4458	68	31	0.764253370502382
hsa-miR-301a-3p	56	24	0.929175519955052
hsa-miR-454-3p	56	24	0.929175519955052
hsa-miR-3666	56	24	0.929175519955052
hsa-miR-610	44	9	0.400758016708816
hsa-let-7g-5p	68	31	0.764253370502382
hsa-let-7f-5p	68	31	0.764253370502382
hsa-miR-301b-3p	56	24	0.929175519955052
hsa-miR-98-5p	68	31	0.764253370502382
hsa-miR-4500	68	31	0.764253370502382
hsa-miR-3121-3p	127	37	0.488346512717316
hsa-miR-6891-3p	102	32	0.686659936811226
hsa-miR-8052	93	24	0.399725769700474
hsa-miR-644a	83	28	0.889420448482715
hsa-miR-124-5p	94	29	0.666994100842488
hsa-miR-8083	52	10	0.290265416928155
hsa-miR-770-5p	39	15	1
hsa-miR-376b-3p	85	18	0.223523243373674
hsa-miR-5582-3p	193	39	0.0501341702467245
hsa-miR-3085-5p	79	30	1
hsa-miR-576-5p	146	37	0.24508760183554
hsa-miR-4712-5p	39	15	1
hsa-miR-541-5p	72	18	0.436139799047671
hsa-miR-4291	95	39	0.961293291874226
hsa-miR-7856-5p	122	37	0.58264386931383
hsa-miR-3199	93	24	0.399725769700474
hsa-miR-3117-3p	46	9	0.342921892412347
hsa-miR-376a-3p	85	18	0.223523243373674
hsa-miR-6072	102	32	0.686659936811226
hsa-miR-5089-3p	51	14	0.63515508797047
hsa-miR-5006-5p	73	22	0.690007037821801
hsa-miR-9903	54	17	0.839824358992864
hsa-miR-4262	124	25	0.102861172661846
hsa-miR-500b-3p	131	43	0.742979415759305
hsa-miR-6763-5p	140	42	0.519683198686821
hsa-miR-4633-5p	45	10	0.459811359665201
hsa-miR-8066	73	19	0.479010004672562
hsa-miR-6820-3p	98	25	0.358265074696278
hsa-miR-181b-2-3p	100	29	0.539013028360194
hsa-miR-6835-5p	51	18	1
hsa-miR-3164	98	25	0.358265074696278
hsa-miR-3977	109	25	0.219406362679062
hsa-miR-3175	161	55	0.812060449315496
hsa-miR-4420	100	29	0.539013028360194
hsa-miR-181c-5p	124	25	0.102861172661846
hsa-miR-1265	42	10	0.537931480764111
hsa-miR-4294	112	23	0.117742950479993
hsa-miR-196b-5p	31	8	0.705731061586322
hsa-miR-3150a-3p	140	42	0.519683198686821
hsa-miR-181d-5p	124	25	0.102861172661846
hsa-miR-4684-3p	60	16	0.561168328109424
hsa-miR-181b-3p	100	29	0.539013028360194
hsa-miR-181a-5p	124	25	0.102861172661846
hsa-miR-6514-5p	37	14	1
hsa-miR-196a-5p	31	8	0.705731061586322
hsa-miR-181b-5p	124	25	0.102861172661846
hsa-miR-5187-3p	74	23	0.746239054516285
hsa-miR-606	49	12	0.519683198686821
hsa-miR-4329	61	20	0.884655003264396
hsa-miR-155-3p	77	13	0.116219744841175
hsa-miR-450a-1-3p	137	35	0.269952426088566
hsa-miR-146a-5p	86	22	0.406930086405297
hsa-miR-7111-3p	144	38	0.285622457686078
hsa-miR-877-3p	166	46	0.318561509318575
hsa-miR-8078	44	10	0.48639865588127
hsa-miR-4727-3p	35	10	0.790470090787047
hsa-miR-1278	35	6	0.35454247851335
hsa-miR-3667-3p	160	43	0.282156756474018
hsa-miR-6753-3p	53	14	0.590639304386736
hsa-miR-7153-5p	86	22	0.406930086405297
hsa-miR-3613-5p	40	7	0.316367919720576
hsa-miR-5002-5p	78	29	1
hsa-miR-7107-3p	53	14	0.590639304386736
hsa-miR-939-3p	165	59	0.938163628779628
hsa-miR-4511	84	19	0.277370817259001
hsa-miR-548x-5p	132	28	0.11390959979543
hsa-miR-9-3p	86	28	0.807302428688903
hsa-miR-532-3p	96	30	0.69597691552753
hsa-miR-484	67	33	0.591369765305595
hsa-miR-3659	53	15	0.666994100842488
hsa-miR-5009-3p	88	23	0.430534886298847
hsa-miR-20b-3p	71	14	0.225098495103665
hsa-miR-3155b	67	33	0.591369765305595
hsa-miR-194-5p	61	16	0.535652769711515
hsa-miR-548g-5p	132	28	0.11390959979543
hsa-miR-6740-5p	67	16	0.404265058770274
hsa-miR-3664-5p	68	15	0.309878676864392
hsa-miR-3155a	67	33	0.591369765305595
hsa-miR-138-1-3p	69	17	0.431618389565753
hsa-miR-215-3p	89	27	0.651972764633676
hsa-miR-588	57	30	0.503572152509026
hsa-miR-12120	40	11	0.705731061586322
hsa-miR-4701-5p	57	30	0.503572152509026
hsa-miR-1243	43	10	0.510690455267002
hsa-miR-5094	60	16	0.561168328109424
hsa-miR-6508-3p	66	14	0.28741415008455
hsa-miR-3128	71	29	1
hsa-miR-1287-3p	35	17	0.78237806468761
hsa-miR-503-3p	52	14	0.613525721177523
hsa-miR-1178-5p	34	13	1
hsa-miR-548aj-5p	132	28	0.11390959979543
hsa-miR-146b-5p	86	22	0.406930086405297
hsa-miR-4301	37	14	1
hsa-miR-548f-5p	132	28	0.11390959979543
hsa-miR-24-3p	99	42	0.880882566170066
hsa-miR-6886-3p	99	25	0.340212542198004
hsa-miR-3180-5p	152	43	0.394473476472716
hsa-miR-4680-5p	93	26	0.504631840313198
hsa-miR-4762-5p	96	23	0.285622457686078
hsa-miR-7108-5p	46	10	0.436998050639215
hsa-miR-7158-5p	70	11	0.116219744841175
hsa-miR-4657	49	12	0.519683198686821
hsa-miR-188-3p	127	44	0.889420448482715
hsa-miR-5011-3p	49	15	0.812060449315496
hsa-miR-8067	129	36	0.41284249527178
hsa-miR-9898	20	4	0.63515508797047
hsa-miR-4326	81	31	1
hsa-miR-6506-5p	80	30	1
hsa-miR-5694	43	7	0.269753281106051
hsa-miR-3065-3p	95	23	0.301233744387492
hsa-miR-619-5p	80	30	1
hsa-miR-548v	63	21	0.910683319089181
hsa-miR-3125	86	22	0.406930086405297
hsa-miR-1202	53	15	0.666994100842488
hsa-miR-4491	49	12	0.519683198686821
hsa-miR-6859-5p	86	22	0.406930086405297
hsa-miR-4719	110	39	0.95749808286604
hsa-miR-1244	42	9	0.454070167465391
hsa-miR-3916	86	22	0.406930086405297
hsa-miR-6869-5p	42	10	0.537931480764111
hsa-let-7g-3p	62	20	0.846632056669629
hsa-miR-6755-5p	29	13	0.947106498587072
hsa-miR-330-5p	124	46	1
hsa-miR-3972	53	15	0.666994100842488
hsa-miR-190a-3p	190	48	0.166495828248589
hsa-miR-7853-5p	81	15	0.143136650183369
hsa-miR-555	57	16	0.63515508797047
hsa-miR-326	124	46	1
hsa-let-7a-2-3p	62	20	0.846632056669629
hsa-miR-4680-3p	126	43	0.846262312194323
hsa-miR-877-5p	60	13	0.338669355007712
hsa-miR-105-5p	81	15	0.143136650183369
hsa-miR-6888-5p	50	20	1
hsa-miR-3151-5p	65	41	0.168285461626978
hsa-miR-325	29	7	0.659653245452656
hsa-miR-488-5p	62	18	0.666994100842488
hsa-miR-6508-5p	129	36	0.41284249527178
hsa-miR-3159	67	18	0.537931480764111
hsa-miR-4490	56	16	0.666994100842488
hsa-miR-6865-5p	28	18	0.401749304892117
hsa-miR-5692b	124	28	0.167333753959991
hsa-miR-1277-5p	156	35	0.11390959979543
hsa-miR-5692c	124	28	0.167333753959991
hsa-miR-607	234	58	0.111369043302436
hsa-miR-4668-3p	108	22	0.122249547857894
hsa-miR-494-3p	135	31	0.157943548101729
hsa-miR-6815-5p	28	18	0.401749304892117
hsa-miR-1272	53	14	0.590639304386736
hsa-miR-4284	181	59	0.647443951400699
hsa-miR-4666a-5p	86	22	0.406930086405297
hsa-miR-3671	189	52	0.277370817259001
hsa-miR-9985	116	36	0.63515508797047
hsa-miR-27b-3p	116	36	0.63515508797047
hsa-miR-452-3p	120	29	0.246796313048055
hsa-miR-4427	96	28	0.565935575649101
hsa-miR-6807-5p	45	19	0.984197583756402
hsa-miR-27a-3p	116	36	0.63515508797047
hsa-miR-378a-3p	61	22	1
hsa-miR-378f	61	22	1
hsa-miR-378e	61	22	1
hsa-miR-378c	61	22	1
hsa-miR-378h	61	22	1
hsa-miR-378i	61	22	1
hsa-miR-378b	61	22	1
hsa-miR-378d	61	22	1
hsa-miR-6795-3p	14	8	0.769814655796337
hsa-miR-422a	61	22	1
hsa-miR-4782-3p	43	14	0.921674233159476
hsa-miR-219a-5p	43	14	0.921674233159476
hsa-miR-767-3p	107	24	0.203984574587617
hsa-miR-365b-5p	60	13	0.338669355007712
hsa-miR-365a-5p	60	13	0.338669355007712
hsa-miR-6766-3p	43	14	0.921674233159476
hsa-miR-519d-5p	154	34	0.111369043302436
hsa-miR-6744-5p	44	15	0.984197583756402
hsa-miR-4466	10	6	0.809657726326035
hsa-miR-5197-3p	70	29	0.970399570432279
hsa-miR-216b-5p	71	13	0.173802792743912
hsa-miR-4746-3p	8	7	0.479010004672562
hsa-miR-675-5p	10	6	0.809657726326035
hsa-miR-4524b-3p	40	15	1
hsa-miR-548av-3p	48	20	1
hsa-miR-4464	47	11	0.488346512717316
hsa-miR-4516	135	34	0.258796222457868
hsa-miR-5581-5p	105	45	0.842526347188085
hsa-miR-3157-3p	35	11	0.915054507512028
hsa-miR-4297	105	45	0.842526347188085
hsa-miR-4667-5p	106	38	0.984197583756402
hsa-miR-5703	135	34	0.258796222457868
hsa-miR-1285-5p	35	10	0.790470090787047
hsa-miR-550b-2-5p	64	16	0.47077340012352
hsa-miR-4434	135	34	0.258796222457868
hsa-miR-8089	106	38	0.984197583756402
hsa-miR-4700-5p	106	38	0.984197583756402
hsa-miR-3620-3p	55	28	0.58264386931383
hsa-miR-4315	11	4	1
hsa-miR-1304-3p	107	24	0.203984574587617
hsa-miR-4748	47	11	0.488346512717316
hsa-miR-4693-5p	69	18	0.494887180548485
hsa-miR-4705	47	16	0.972154780992479
hsa-miR-602	11	4	1
hsa-miR-3200-3p	35	6	0.35454247851335
hsa-miR-4668-5p	152	46	0.519658315663009
hsa-miR-421	101	16	0.0582675939685764
hsa-miR-100-5p	6	2	1
hsa-miR-382-5p	60	13	0.338669355007712
hsa-miR-6821-5p	7	2	1
hsa-miR-19a-3p	115	33	0.488346512717316
hsa-miR-6811-5p	54	32	0.303115735526
hsa-miR-1912-5p	62	23	1
hsa-miR-3160-3p	113	39	0.894470990087667
hsa-miR-4643	95	23	0.301233744387492
hsa-miR-7854-3p	66	18	0.565353810204215
hsa-miR-4687-3p	77	27	0.967878664451431
hsa-miR-502-5p	91	29	0.750100616766617
hsa-miR-19b-3p	115	33	0.488346512717316
hsa-miR-7978	58	21	1
hsa-miR-1911-5p	28	3	0.258796222457868
hsa-miR-130b-5p	160	43	0.282156756474018
hsa-miR-4256	63	23	1
hsa-miR-4448	75	25	0.882380237787677
hsa-miR-99a-5p	6	2	1
hsa-miR-936	67	18	0.537931480764111
hsa-miR-1303	122	31	0.283951982916581
hsa-miR-7706	13	7	0.8679203129834
hsa-miR-5689	87	21	0.326443034964336
hsa-miR-1910-5p	81	29	1
hsa-miR-595	53	12	0.425575545138442
hsa-miR-6840-3p	130	36	0.400314372221062
hsa-miR-3156-3p	93	26	0.504631840313198
hsa-miR-3194-5p	80	39	0.567056422559563
hsa-miR-11181-5p	63	23	1
hsa-miR-6511b-5p	54	32	0.303115735526
hsa-miR-671-5p	82	34	0.954175879913439
hsa-miR-99b-5p	6	2	1
hsa-miR-222-3p	65	14	0.30401562393665
hsa-miR-3678-3p	91	24	0.434028132411005
hsa-miR-623	81	18	0.273335850579279
hsa-miR-221-3p	65	14	0.30401562393665
hsa-miR-4469	120	32	0.358265074696278
hsa-miR-1185-2-3p	93	20	0.209616721323625
hsa-miR-648	25	9	1
hsa-miR-4724-3p	51	16	0.842526347188085
hsa-miR-12124	120	31	0.309857646696816
hsa-miR-1185-5p	57	13	0.406930086405297
hsa-miR-6731-3p	54	9	0.209616721323625
hsa-miR-6892-3p	115	33	0.488346512717316
hsa-miR-10a-3p	9	4	1
hsa-miR-1185-1-3p	93	20	0.209616721323625
hsa-let-7f-2-3p	93	20	0.209616721323625
hsa-miR-4709-5p	73	18	0.412055238949709
hsa-miR-3679-5p	57	13	0.406930086405297
hsa-miR-376a-5p	60	18	0.735129685515483
hsa-miR-6134	122	53	0.772524599385494
hsa-miR-203a-5p	56	17	0.76572194996279
hsa-miR-513a-5p	94	24	0.380227172249266
hsa-miR-4779	50	22	0.901871025981483
hsa-miR-3145-5p	52	16	0.807036113177238
hsa-miR-1255b-5p	73	19	0.479010004672562
hsa-miR-8064	58	31	0.474165101903455
hsa-miR-3913-3p	86	36	0.928913158008199
hsa-miR-378g	116	42	1
hsa-miR-12113	92	28	0.649071681519963
hsa-miR-6772-3p	76	20	0.481989442089108
hsa-miR-125b-2-3p	76	21	0.539013028360194
hsa-miR-3189-5p	50	19	1
hsa-miR-3148	215	67	0.495353802601024
hsa-miR-5001-5p	145	66	0.596622073684143
hsa-miR-4652-5p	58	20	0.967878664451431
hsa-miR-7847-3p	84	36	0.87986908299829
hsa-miR-764	58	20	0.967878664451431
hsa-miR-545-5p	109	19	0.0744258409555774
hsa-miR-6800-3p	34	10	0.839824358992864
hsa-miR-340-5p	124	25	0.102861172661846
hsa-miR-1255a	73	19	0.479010004672562
hsa-miR-4539	92	28	0.649071681519963
hsa-miR-520a-5p	112	28	0.287826833094812
hsa-miR-8059	67	24	1
hsa-miR-4708-5p	68	22	0.840357736634989
hsa-miR-6719-3p	63	18	0.63515508797047
hsa-miR-4471	67	24	1
hsa-miR-1910-3p	75	16	0.269688643789667
hsa-miR-525-5p	112	28	0.287826833094812
hsa-miR-940	59	27	0.784597448462573
hsa-miR-4646-5p	117	41	0.921674233159476
hsa-miR-6511a-5p	75	16	0.269688643789667
hsa-miR-4314	116	37	0.697173947701263
hsa-miR-200b-5p	70	9	0.0744258409555774
hsa-miR-4777-3p	48	10	0.388629275204139
hsa-miR-22-3p	46	10	0.436998050639215
hsa-miR-204-3p	117	41	0.921674233159476
hsa-miR-762	145	66	0.596622073684143
hsa-miR-6893-5p	59	27	0.784597448462573
hsa-miR-6808-5p	59	27	0.784597448462573
hsa-miR-200a-5p	70	9	0.0744258409555774
hsa-miR-6825-5p	187	83	0.613525721177523
hsa-miR-4498	145	66	0.596622073684143
hsa-miR-6733-3p	76	31	0.999450961315566
hsa-miR-4492	145	66	0.596622073684143
hsa-miR-758-5p	48	9	0.301233744387492
hsa-miR-4524a-3p	132	48	1
hsa-miR-5699-5p	53	28	0.518162930692268
hsa-miR-6822-3p	46	13	0.705731061586322
hsa-miR-192-3p	61	15	0.465662015921952
hsa-miR-1207-3p	97	28	0.539013028360194
hsa-miR-4761-3p	31	8	0.705731061586322
hsa-miR-9718	65	20	0.758967142793903
hsa-miR-628-5p	65	20	0.758967142793903
hsa-miR-4699-5p	94	17	0.111369043302436
hsa-miR-4520-5p	26	9	1
hsa-miR-6893-3p	152	31	0.0767367760433934
hsa-miR-6769a-5p	62	27	0.889420448482715
hsa-miR-370-3p	152	31	0.0767367760433934
hsa-miR-136-3p	8	5	0.833021084345433
hsa-miR-4704-3p	55	20	1
hsa-miR-6769b-5p	62	27	0.889420448482715
hsa-miR-597-3p	83	20	0.340212542198004
hsa-miR-145-3p	91	22	0.309878676864392
hsa-miR-10523-5p	83	26	0.73805654442913
hsa-miR-101-3p	68	12	0.16778086950655
hsa-miR-6765-3p	72	25	0.958257830054087
hsa-miR-3059-3p	60	18	0.735129685515483
hsa-miR-548ah-5p	111	20	0.083153529226085
hsa-miR-3609	111	20	0.083153529226085
hsa-miR-3200-5p	58	19	0.889435592773945
hsa-miR-3975	42	18	0.967878664451431
hsa-miR-593-5p	102	37	1
hsa-miR-122b-3p	53	24	0.836409824297088
hsa-miR-1252-3p	100	16	0.0641912931859794
hsa-miR-21-3p	53	24	0.836409824297088
hsa-miR-9851-3p	102	37	1
hsa-miR-758-3p	79	17	0.258796222457868
hsa-miR-4789-3p	127	28	0.137745792962011
hsa-miR-548n	126	37	0.504631840313198
hsa-miR-4803	87	20	0.278112809573541
hsa-miR-3681-5p	35	8	0.556311126654671
hsa-miR-3649	45	26	0.409686797870983
hsa-miR-137-3p	94	29	0.666994100842488
hsa-miR-532-5p	53	12	0.425575545138442
hsa-miR-6849-5p	35	8	0.556311126654671
hsa-miR-4736	91	29	0.750100616766617
hsa-miR-4669	14	7	0.930053954427087
hsa-miR-7976	69	29	0.943115494662137
hsa-miR-6804-3p	83	32	1
hsa-miR-4691-3p	80	31	1
hsa-miR-7702	51	13	0.550957887578932
hsa-miR-769-3p	51	13	0.550957887578932
hsa-miR-374b-3p	79	24	0.683615545782886
hsa-miR-4690-5p	31	12	1
hsa-miR-450b-3p	51	13	0.550957887578932
hsa-miR-548au-3p	91	12	0.0501341702467245
hsa-miR-195-3p	110	27	0.277370817259001
hsa-miR-7108-3p	24	19	0.203984574587617
hsa-miR-1827	212	84	0.9938171567069
hsa-miR-16-2-3p	110	27	0.277370817259001
hsa-miR-6507-3p	61	16	0.535652769711515
hsa-miR-3934-5p	48	14	0.743243189691658
hsa-miR-6500-3p	75	14	0.171715278373562
hsa-miR-4686	59	15	0.505927513336358
hsa-miR-1181	8	0	0.479010004672562
hsa-miR-1322	42	7	0.279467733574052
hsa-miR-4795-5p	73	31	0.918621070956023
hsa-miR-6806-3p	62	15	0.444840907391022
hsa-miR-6748-3p	89	40	0.743243189691658
hsa-miR-522-3p	98	23	0.271041907548392
hsa-miR-5692a	217	45	0.0485847545166474
hsa-miR-4793-3p	64	22	0.954021349513337
hsa-miR-552-5p	84	22	0.446163948424028
hsa-miR-6809-5p	92	24	0.412055238949709
hsa-miR-224-3p	98	23	0.271041907548392
hsa-miR-217-5p	73	15	0.246796313048055
hsa-miR-3928-5p	62	15	0.444840907391022
hsa-miR-5195-5p	23	8	1
hsa-miR-383-5p	66	12	0.196784970787272
hsa-miR-1258	65	14	0.30401562393665
hsa-miR-6860	96	32	0.839824358992864
hsa-miR-4786-5p	115	31	0.398132862592926
hsa-miR-6760-3p	87	31	0.989951021378088
hsa-miR-4661-5p	37	16	0.967878664451431
hsa-miR-486-5p	44	16	1
hsa-miR-5687	10	2	0.845395389683086
hsa-miR-6126	82	23	0.539013028360194
hsa-miR-6807-3p	73	15	0.246796313048055
hsa-miR-1285-3p	96	32	0.839824358992864
hsa-miR-4796-3p	54	16	0.739618725514853
hsa-miR-612	96	32	0.839824358992864
hsa-miR-5189-5p	96	32	0.839824358992864
hsa-miR-4742-5p	75	20	0.499711574416622
hsa-miR-7154-3p	63	25	1
hsa-miR-3187-5p	96	32	0.839824358992864
hsa-miR-3682-5p	85	23	0.48639865588127
hsa-miR-302d-5p	77	21	0.519683198686821
hsa-miR-302b-5p	77	21	0.519683198686821
hsa-miR-4786-3p	92	33	0.999450961315566
hsa-miR-4632-3p	14	12	0.285601149990182
hsa-miR-6822-5p	40	6	0.256721134687098
hsa-miR-320c	84	23	0.503572152509026
hsa-miR-3664-3p	107	29	0.425575545138442
hsa-miR-320a-3p	84	23	0.503572152509026
hsa-miR-320d	84	23	0.503572152509026
hsa-miR-5700	84	17	0.192071934701559
hsa-miR-6750-5p	40	6	0.256721134687098
hsa-miR-4429	84	23	0.503572152509026
hsa-miR-320b	84	23	0.503572152509026
hsa-miR-519b-5p	53	19	1
hsa-miR-518d-5p	53	19	1
hsa-miR-519a-5p	53	19	1
hsa-miR-519c-5p	53	19	1
hsa-miR-520c-5p	53	19	1
hsa-miR-522-5p	53	19	1
hsa-miR-526a-5p	53	19	1
hsa-miR-523-5p	53	19	1
hsa-miR-6854-3p	20	9	0.996521819595664
hsa-miR-518f-5p	53	19	1
hsa-miR-518e-5p	53	19	1
hsa-miR-222-5p	81	16	0.185142968167372
hsa-miR-601	45	13	0.746239054516285
hsa-miR-718	7	4	0.944147400304088
hsa-miR-3158-3p	48	15	0.845395389683086
hsa-miR-1184	126	51	0.967878664451431
hsa-miR-147b-3p	6	1	0.921674233159476
hsa-miR-4789-5p	59	22	1
hsa-miR-4440	11	6	0.891465034804703
hsa-miR-889-3p	84	22	0.446163948424028
hsa-miR-4255	33	12	1
hsa-miR-496	76	12	0.104884814551922
hsa-miR-933	13	9	0.551416881120114
hsa-miR-4493	75	32	0.908160644098516
hsa-miR-597-5p	65	17	0.516578773000131
hsa-miR-6857-5p	72	19	0.496093556605392
hsa-miR-6510-5p	53	16	0.769814655796337
hsa-miR-1284	79	18	0.296041450645
hsa-miR-3174	32	10	0.920513413803419
hsa-miR-6782-5p	40	19	0.792057841754656
hsa-miR-375-3p	8	4	1
hsa-miR-6715a-3p	81	17	0.233527950571403
hsa-miR-372-3p	72	21	0.63515508797047
hsa-miR-4252	136	48	0.921674233159476
hsa-miR-10526-3p	59	8	0.11390959979543
hsa-miR-6729-3p	70	21	0.694311705316538
hsa-miR-302a-3p	72	21	0.63515508797047
hsa-miR-6726-3p	3	4	0.488346512717316
hsa-miR-6755-3p	84	23	0.503572152509026
hsa-miR-4768-3p	139	38	0.35103268618469
hsa-miR-6837-5p	91	61	0.0582675939685764
hsa-miR-520c-3p	72	21	0.63515508797047
hsa-miR-766-5p	131	45	0.857449293006234
hsa-miR-6769a-3p	30	13	0.992874697789879
hsa-miR-302d-3p	72	21	0.63515508797047
hsa-miR-520a-3p	72	21	0.63515508797047
hsa-miR-103a-2-5p	160	38	0.142989039955973
hsa-miR-4685-5p	91	61	0.0582675939685764
hsa-miR-302c-3p	72	21	0.63515508797047
hsa-miR-4486	19	7	1
hsa-miR-373-3p	72	21	0.63515508797047
hsa-miR-103a-1-5p	160	38	0.142989039955973
hsa-miR-636	78	29	1
hsa-miR-323a-3p	59	11	0.246796313048055
hsa-miR-6786-3p	4	9	0.0782660709376991
hsa-miR-302e	72	21	0.63515508797047
hsa-miR-302b-3p	72	21	0.63515508797047
hsa-miR-335-5p	57	15	0.558940505148921
hsa-miR-646	51	17	0.930053954427087
hsa-miR-520e-3p	72	21	0.63515508797047
hsa-miR-3911	74	21	0.591369765305595
hsa-miR-3177-5p	70	27	1
hsa-miR-520b-3p	72	21	0.63515508797047
hsa-miR-6165	49	14	0.705731061586322
hsa-miR-219b-5p	62	20	0.846632056669629
hsa-miR-9500	78	17	0.271041907548392
hsa-miR-4536-5p	58	18	0.795268073627878
hsa-miR-504-3p	154	57	1
hsa-miR-624-5p	34	8	0.59158434747654
hsa-miR-210-3p	8	5	0.833021084345433
hsa-miR-520d-3p	72	21	0.63515508797047
hsa-miR-5197-5p	68	21	0.753458065631084
hsa-miR-2278	63	19	0.732028253119807
hsa-miR-6818-5p	75	20	0.499711574416622
hsa-miR-498-5p	81	19	0.315745654096512
hsa-miR-10397-5p	61	15	0.465662015921952
hsa-miR-4764-3p	56	17	0.76572194996279
hsa-miR-501-3p	32	6	0.446163948424028
hsa-miR-6864-3p	66	19	0.63515508797047
hsa-miR-3672	66	19	0.63515508797047
hsa-miR-509-3-5p	64	25	1
hsa-miR-4664-5p	70	28	1
hsa-miR-4418	64	25	1
hsa-miR-3123	71	22	0.750100616766617
hsa-miR-1225-5p	27	8	0.890911969076174
hsa-miR-548a-3p	113	31	0.425575545138442
hsa-miR-548e-3p	113	31	0.425575545138442
hsa-miR-548f-3p	113	31	0.425575545138442
hsa-miR-516b-5p	113	47	0.915054507512028
hsa-miR-548bc	113	31	0.425575545138442
hsa-miR-548az-3p	113	31	0.425575545138442
hsa-miR-1299	182	45	0.150135648871482
hsa-miR-548ar-3p	113	31	0.425575545138442
hsa-miR-509-5p	64	25	1
hsa-miR-8080	60	16	0.561168328109424
hsa-miR-342-5p	70	28	1
hsa-miR-338-5p	117	30	0.306526042420644
hsa-miR-2681-5p	89	29	0.80151836966712
hsa-miR-502-3p	32	6	0.446163948424028
hsa-miR-554	38	9	0.565353810204215
hsa-miR-7852-3p	75	11	0.0906799972456921
hsa-miR-6507-5p	105	15	0.0485847545166474
hsa-miR-9902	176	39	0.0906799972456921
hsa-miR-29b-3p	64	18	0.613525721177523
hsa-miR-4439	67	16	0.404265058770274
hsa-miR-6749-3p	129	42	0.724779200520828
hsa-miR-6080	29	6	0.537668055812113
hsa-miR-6874-3p	57	13	0.406930086405297
hsa-miR-29c-3p	64	18	0.613525721177523
hsa-miR-29a-3p	64	18	0.613525721177523
hsa-miR-192-5p	35	7	0.459811359665201
hsa-miR-3173-3p	56	8	0.126756166919249
hsa-miR-6774-3p	11	5	1
hsa-miR-1295b-5p	45	12	0.63515508797047
hsa-miR-514b-3p	65	14	0.30401562393665
hsa-miR-34c-5p	118	40	0.843196464490707
hsa-miR-186-5p	146	29	0.0744258409555774
hsa-miR-1229-5p	38	14	1
hsa-miR-449c-5p	52	12	0.450718523718768
hsa-miR-3136-5p	67	16	0.404265058770274
hsa-miR-148b-5p	57	13	0.406930086405297
hsa-miR-5704	31	13	1
hsa-miR-155-5p	91	18	0.150135648871482
hsa-miR-7153-3p	59	6	0.0648197470117073
hsa-miR-1-5p	71	16	0.316367919720576
hsa-miR-3152-5p	76	21	0.539013028360194
hsa-miR-628-3p	47	13	0.666994100842488
hsa-miR-139-5p	77	20	0.459811359665201
hsa-miR-449b-5p	118	40	0.843196464490707
hsa-miR-3139	39	10	0.63515508797047
hsa-miR-6503-3p	28	17	0.485254148658588
hsa-miR-4476	79	17	0.258796222457868
hsa-miR-34b-5p	52	12	0.450718523718768
hsa-miR-887-5p	210	68	0.60226472120426
hsa-miR-505-3p	80	24	0.659709805449918
hsa-miR-514a-3p	65	14	0.30401562393665
hsa-miR-4802-5p	49	8	0.232501984196978
hsa-miR-15a-3p	27	11	1
hsa-miR-2682-5p	52	12	0.450718523718768
hsa-miR-194-3p	71	28	1
hsa-miR-1843	49	8	0.232501984196978
hsa-miR-28-5p	39	10	0.63515508797047
hsa-miR-1912-3p	45	12	0.63515508797047
hsa-miR-583	85	17	0.178074698335548
hsa-miR-449a	118	40	0.843196464490707
hsa-miR-4772-3p	49	16	0.914638508535456
hsa-miR-660-5p	54	7	0.116219744841175
hsa-miR-34a-5p	118	40	0.843196464490707
hsa-miR-215-5p	35	7	0.459811359665201
hsa-miR-12118	56	8	0.126756166919249
hsa-miR-513b-3p	79	13	0.111369043302436
hsa-miR-6876-5p	79	17	0.258796222457868
hsa-miR-27b-5p	39	7	0.342921892412347
hsa-miR-708-5p	39	10	0.63515508797047
hsa-miR-6891-5p	56	8	0.126756166919249
hsa-miR-4750-3p	50	14	0.666994100842488
hsa-miR-4477a	105	32	0.628034579746925
hsa-miR-6858-3p	34	13	1
hsa-miR-301b-5p	67	19	0.613525721177523
hsa-miR-1193	66	27	1
hsa-miR-301a-5p	67	19	0.613525721177523
hsa-miR-3161	52	9	0.243804905620555
hsa-miR-4733-5p	50	7	0.154816058606096
hsa-miR-6511a-3p	90	21	0.28064781462636
hsa-miR-4457	74	24	0.833021084345433
hsa-miR-410-3p	80	19	0.336712060432425
hsa-miR-513b-5p	85	26	0.675592311354835
hsa-miR-103a-3p	85	23	0.48639865588127
hsa-miR-605-3p	114	43	1
hsa-miR-107	85	23	0.48639865588127
hsa-miR-181a-2-3p	86	36	0.928913158008199
hsa-miR-3614-5p	67	15	0.33419655935652
hsa-miR-32-3p	99	17	0.0862650699973602
hsa-let-7f-1-3p	133	24	0.0531751794309805
hsa-miR-4766-5p	125	32	0.285622457686078
hsa-miR-330-3p	108	27	0.301233744387492
hsa-miR-200c-5p	49	8	0.232501984196978
hsa-miR-489-3p	62	24	1
hsa-miR-3133	80	23	0.591369765305595
hsa-miR-1229-3p	85	25	0.612922199496464
hsa-miR-98-3p	133	24	0.0531751794309805
hsa-miR-6511b-3p	90	21	0.28064781462636
hsa-let-7b-3p	133	24	0.0531751794309805
hsa-miR-8065	84	21	0.388629275204139
hsa-miR-550a-3p	49	8	0.232501984196978
hsa-miR-4517	81	22	0.503572152509026
hsa-let-7a-3p	133	24	0.0531751794309805
hsa-miR-6772-5p	39	12	0.86492494868302
hsa-miR-517c-3p	19	1	0.263312517308651
hsa-miR-517b-3p	19	1	0.263312517308651
hsa-miR-517a-3p	19	1	0.263312517308651
hsa-miR-6810-5p	59	19	0.851238687228611
hsa-miR-3191-3p	35	20	0.503572152509026
hsa-miR-96-3p	66	10	0.116219744841175
hsa-miR-510-3p	122	40	0.753458065631084
hsa-miR-615-5p	75	33	0.836409824297088
hsa-miR-4677-3p	86	24	0.519683198686821
hsa-miR-3685	79	25	0.764411921484935
hsa-miR-6771-5p	20	7	1
hsa-miR-4450	55	11	0.301233744387492
hsa-miR-3193	20	9	0.996521819595664
hsa-miR-7855-5p	69	25	1
hsa-miR-4425	75	22	0.63515508797047
hsa-miR-4665-3p	6	2	1
hsa-miR-5581-3p	80	16	0.200315310204308
hsa-miR-4292	120	65	0.242118184396503
hsa-miR-6791-5p	120	65	0.242118184396503
hsa-miR-10396b-5p	37	20	0.58264386931383
hsa-miR-6787-5p	37	20	0.58264386931383
hsa-miR-542-5p	11	2	0.769814655796337
hsa-miR-1908-5p	37	20	0.58264386931383
hsa-miR-663a	37	20	0.58264386931383
hsa-miR-5699-3p	100	39	1
hsa-miR-510-5p	82	35	0.890911969076174
hsa-miR-4421	100	39	1
hsa-miR-7973	47	10	0.406935584389855
hsa-miR-1236-5p	58	20	0.967878664451431
hsa-miR-6084	6	7	0.309857646696816
hsa-miR-17-3p	99	44	0.750410911527319
hsa-miR-5585-5p	50	15	0.773234764689016
hsa-miR-5586-3p	45	12	0.63515508797047
hsa-miR-4712-3p	50	17	0.967196931086172
hsa-miR-4485-3p	4	4	0.612922199496464
hsa-miR-411-3p	67	14	0.277370817259001
hsa-miR-379-3p	67	14	0.277370817259001
hsa-miR-885-5p	40	11	0.705731061586322
hsa-miR-874-5p	94	39	0.938616238713995
hsa-miR-1306-3p	4	6	0.277370817259001
hsa-miR-3668	64	12	0.223523243373674
hsa-miR-4281	20	5	0.79543583425376
hsa-miR-101-2-5p	11	2	0.769814655796337
hsa-miR-571	58	15	0.533589026097718
hsa-miR-1909-3p	83	42	0.479010004672562
hsa-miR-6722-3p	83	42	0.479010004672562
hsa-miR-8073	84	34	1
hsa-miR-221-5p	84	34	1
hsa-miR-1255b-2-3p	60	14	0.414630705660468
hsa-miR-1914-3p	54	28	0.539013028360194
hsa-miR-642b-3p	94	28	0.612922199496464
hsa-miR-4501	48	14	0.743243189691658
hsa-miR-6738-5p	54	28	0.539013028360194
hsa-miR-642a-3p	94	28	0.612922199496464
hsa-miR-5194	54	28	0.539013028360194
hsa-miR-609	60	15	0.488346512717316
hsa-miR-4321	2	2	0.889420448482715
hsa-miR-4747-5p	145	51	0.914638508535456
hsa-miR-6721-5p	131	72	0.185639110068683
hsa-miR-5196-5p	145	51	0.914638508535456
hsa-miR-455-3p	77	32	0.957435123847782
hsa-miR-4283	96	32	0.839824358992864
hsa-miR-190b-3p	97	27	0.488346512717316
hsa-miR-4999-5p	66	15	0.35103268618469
hsa-miR-374c-3p	29	7	0.659653245452656
hsa-miR-6781-3p	89	32	1
hsa-miR-2682-3p	89	32	1
hsa-miR-127-3p	6	6	0.459811359665201
hsa-miR-4317	63	18	0.63515508797047
hsa-miR-6856-3p	35	13	1
hsa-miR-5000-5p	35	17	0.78237806468761
hsa-miR-591	54	17	0.839824358992864
hsa-miR-4313	67	24	1
hsa-miR-517-5p	49	13	0.612922199496464
hsa-miR-7109-5p	66	22	0.901096467306789
hsa-miR-7845-5p	54	10	0.269753281106051
hsa-miR-10399-3p	16	6	1
hsa-miR-505-5p	94	22	0.277370817259001
hsa-miR-520g-3p	116	27	0.215434861220538
hsa-miR-3074-3p	58	13	0.388629275204139
hsa-miR-520h	116	27	0.215434861220538
hsa-miR-2276-3p	70	29	0.970399570432279
hsa-miR-3115	31	12	1
hsa-miR-31-5p	67	22	0.871642294002026
hsa-miR-432-3p	74	17	0.326152928608415
hsa-miR-12135	63	14	0.342921892412347
hsa-miR-4674	69	24	0.967198243046755
hsa-miR-10400-3p	69	24	0.967198243046755
hsa-miR-4520-3p	63	9	0.11390959979543
hsa-miR-3130-3p	72	25	0.958257830054087
hsa-miR-223-3p	70	16	0.338669355007712
hsa-miR-487a-3p	49	10	0.356873143382165
hsa-miR-4449	17	10	0.667791418739874
hsa-miR-6829-3p	127	34	0.342921892412347
hsa-miR-4707-3p	41	21	0.63515508797047
hsa-miR-4694-3p	102	35	0.894470990087667
hsa-miR-6883-3p	43	14	0.921674233159476
hsa-miR-1233-3p	72	19	0.496093556605392
hsa-miR-6791-3p	127	34	0.342921892412347
hsa-miR-154-3p	49	10	0.356873143382165
hsa-miR-6768-5p	61	25	1
hsa-miR-6786-5p	25	13	0.750410911527319
hsa-miR-1245a	22	10	0.967878664451431
hsa-miR-8079	22	10	0.967878664451431
hsa-miR-3939	2	0	1
hsa-miR-524-5p	148	40	0.309878676864392
hsa-miR-520d-5p	148	40	0.309878676864392
hsa-miR-3190-3p	88	26	0.612922199496464
hsa-miR-5583-3p	48	6	0.126756166919249
hsa-miR-5682	47	15	0.884842144696333
hsa-miR-6833-5p	85	25	0.612922199496464
hsa-miR-8062	48	14	0.743243189691658
hsa-miR-4687-5p	30	5	0.400314372221062
hsa-miR-4478	46	17	1
hsa-miR-193a-3p	41	7	0.296366965804889
hsa-miR-3929	46	17	1
hsa-miR-193b-3p	41	7	0.296366965804889
hsa-miR-6863	7	7	0.400314372221062
hsa-miR-137-5p	6	2	1
hsa-miR-454-5p	23	8	1
hsa-miR-6890-5p	22	13	0.59158434747654
hsa-miR-508-3p	41	12	0.784597448462573
hsa-miR-106b-3p	5	2	1
hsa-miR-590-5p	49	16	0.914638508535456
hsa-miR-21-5p	49	16	0.914638508535456
hsa-miR-6770-5p	104	28	0.423042522345312
hsa-miR-30a-5p	141	46	0.705731061586322
hsa-miR-30e-5p	141	46	0.705731061586322
hsa-miR-569	75	13	0.126756166919249
hsa-miR-30b-5p	141	46	0.705731061586322
hsa-miR-30c-5p	141	46	0.705731061586322
hsa-miR-30d-5p	141	46	0.705731061586322
hsa-miR-6832-5p	80	23	0.591369765305595
hsa-miR-381-3p	77	16	0.242118184396503
hsa-miR-7849-3p	58	14	0.459811359665201
hsa-miR-300	77	16	0.242118184396503
hsa-miR-676-3p	38	11	0.786297407466182
hsa-miR-7844-5p	49	14	0.705731061586322
hsa-miR-3529-3p	81	18	0.273335850579279
hsa-miR-6720-5p	108	30	0.459811359665201
hsa-miR-6512-3p	108	30	0.459811359665201
hsa-miR-6529-5p	41	7	0.296366965804889
hsa-miR-133a-5p	66	14	0.28741415008455
hsa-miR-4761-5p	72	17	0.367846998482646
hsa-miR-5007-5p	57	8	0.116332453924311
hsa-miR-8058	64	15	0.400314372221062
hsa-miR-4638-5p	70	30	0.908160644098516
hsa-miR-5091	9	2	0.921674233159476
hsa-miR-1268b	41	19	0.839824358992864
hsa-miR-371a-5p	114	38	0.807302428688903
hsa-miR-7156-3p	65	25	1
hsa-miR-486-3p	128	74	0.116219744841175
hsa-miR-4704-5p	28	8	0.843196464490707
hsa-miR-891a-5p	4	4	0.612922199496464
hsa-miR-5579-3p	56	7	0.106242450184457
hsa-miR-5009-5p	64	15	0.400314372221062
hsa-miR-4278	34	11	0.947106498587072
hsa-miR-1268a	41	19	0.839824358992864
hsa-miR-4506	49	8	0.232501984196978
hsa-miR-3198	52	15	0.705731061586322
hsa-miR-5004-5p	128	22	0.0531751794309805
hsa-miR-3976	70	17	0.406930086405297
hsa-miR-4267	102	45	0.764253370502382
hsa-miR-369-3p	93	17	0.11390959979543
hsa-miR-6836-3p	64	17	0.537668055812113
hsa-miR-1306-5p	91	34	1
hsa-miR-676-5p	83	17	0.203984574587617
hsa-miR-4309	52	15	0.705731061586322
hsa-miR-3618	92	21	0.265739336118422
hsa-miR-6873-5p	50	19	1
hsa-miR-1228-3p	93	35	1
hsa-miR-4698	163	30	0.0485847545166474
hsa-miR-6757-3p	42	12	0.749000202360248
hsa-miR-214-3p	101	31	0.640503731684338
hsa-miR-663b	80	36	0.764253370502382
hsa-miR-7157-3p	100	32	0.739525415478477
hsa-miR-6737-3p	100	32	0.739525415478477
hsa-miR-5008-3p	100	32	0.739525415478477
hsa-miR-3619-5p	101	31	0.640503731684338
hsa-miR-4726-5p	113	48	0.850085750505994
hsa-miR-4512	36	15	1
hsa-miR-1323	129	27	0.11390959979543
hsa-miR-3127-5p	68	24	0.99524488505132
hsa-miR-548o-3p	129	27	0.11390959979543
hsa-miR-337-3p	79	16	0.210776850593109
hsa-miR-4640-5p	113	48	0.850085750505994
hsa-miR-6857-3p	77	25	0.823830517505307
hsa-miR-3918	81	34	0.929175519955052
hsa-miR-490-3p	53	10	0.277370817259001
hsa-miR-761	101	31	0.640503731684338
hsa-miR-4672	95	29	0.647443951400699
hsa-miR-767-5p	61	15	0.465662015921952
hsa-miR-6715b-5p	67	29	0.889420448482715
hsa-miR-4269	67	29	0.889420448482715
hsa-miR-548aa	154	33	0.0917697296877571
hsa-miR-519c-3p	63	13	0.280872353945962
hsa-miR-3677-5p	35	6	0.35454247851335
hsa-miR-548t-3p	154	33	0.0917697296877571
hsa-miR-641	80	16	0.200315310204308
hsa-miR-548ap-3p	154	33	0.0917697296877571
hsa-miR-3617-5p	80	16	0.200315310204308
hsa-miR-4509	63	15	0.423042522345312
hsa-miR-548m	67	17	0.475298371086076
hsa-miR-6776-3p	38	8	0.471212240429964
hsa-miR-12125	82	27	0.840357736634989
hsa-miR-519b-3p	63	13	0.280872353945962
hsa-miR-4480	67	20	0.697173947701263
hsa-miR-519a-3p	63	13	0.280872353945962
hsa-miR-92b-3p	58	25	0.918621070956023
hsa-miR-5586-5p	40	9	0.504552791628201
hsa-miR-4437	115	45	1
hsa-miR-5685	100	27	0.440135646641051
hsa-miR-4772-5p	49	16	0.914638508535456
hsa-miR-92a-3p	58	25	0.918621070956023
hsa-miR-7848-3p	39	10	0.63515508797047
hsa-miR-493-3p	53	14	0.590639304386736
hsa-miR-4431	18	5	0.914638508535456
hsa-miR-4293	50	10	0.33419655935652
hsa-miR-363-3p	58	25	0.918621070956023
hsa-miR-4636	6	2	1
hsa-miR-377-5p	70	22	0.777973287407885
hsa-miR-6852-5p	113	49	0.792057841754656
hsa-miR-25-3p	58	25	0.918621070956023
hsa-miR-27a-5p	40	13	0.929175519955052
hsa-miR-5590-5p	79	13	0.111369043302436
hsa-miR-3166	103	33	0.737545293276569
hsa-miR-3144-5p	66	34	0.503572152509026
hsa-miR-367-3p	58	25	0.918621070956023
hsa-miR-1972	88	34	1
hsa-miR-6086	70	22	0.777973287407885
hsa-miR-619-3p	42	15	1
hsa-miR-499b-5p	82	17	0.218150073568878
hsa-miR-4690-3p	100	27	0.440135646641051
hsa-miR-6835-3p	76	29	1
hsa-miR-5697	61	13	0.315745654096512
hsa-miR-5695	104	33	0.705731061586322
hsa-miR-3619-3p	42	11	0.63515508797047
hsa-miR-32-5p	58	25	0.918621070956023
hsa-miR-4275	51	11	0.399105257166137
hsa-miR-12136	207	47	0.0782660709376991
hsa-miR-7851-3p	58	13	0.388629275204139
hsa-miR-4487	82	46	0.277370817259001
hsa-miR-5196-3p	99	37	1
hsa-miR-4655-3p	8	4	1
hsa-miR-548o-5p	116	24	0.116219744841175
hsa-miR-548c-5p	116	24	0.116219744841175
hsa-miR-559	116	24	0.116219744841175
hsa-miR-1197	53	7	0.116332453924311
hsa-miR-7106-3p	88	30	0.902230896648759
hsa-miR-548a-5p	116	24	0.116219744841175
hsa-miR-548ad-5p	116	24	0.116219744841175
hsa-miR-548d-5p	116	24	0.116219744841175
hsa-miR-548ak	116	24	0.116219744841175
hsa-miR-424-3p	35	7	0.459811359665201
hsa-miR-548ar-5p	116	24	0.116219744841175
hsa-miR-548w	116	24	0.116219744841175
hsa-miR-561-5p	95	28	0.591369765305595
hsa-miR-548aq-5p	116	24	0.116219744841175
hsa-miR-4713-3p	55	25	0.819044431287114
[truncated: 564 more rows]
